# Supplementary material for: A comprehensive multi-layered analysis reveals genetic pleiotropy underlying coronary artery calcification and bone mineral density
Source: Bone. Author manuscript; Available in PMC 2026 Feb 23. (PMC12928696; doi:10.1016/j.bone.2025.117719)
Supplement: Supplementary materials [file NIHMS2139860-supplement-Supplementary_materials.zip]

Archive with 2 entries (2 files):
- 1-s2.0-S875632822500331X-mmc1.docx
- 1-s2.0-S875632822500331X-mmc2.xlsx
