# Supplementary material for: A comprehensive multi-layered analysis reveals genetic pleiotropy underlying coronary artery calcification and bone mineral density
Source: Bone. Author manuscript; Available in PMC 2026 Feb 23. (PMC12928696; doi:10.1016/j.bone.2025.117719)
Supplement: Supplementary materials [file NIHMS2139860-supplement-Supplementary_materials.zip › 1-s2.0-S875632822500331X-mmc2.xlsx]

## Sheet: Supplementery information
Table S1. Summary of comparative analyses of GWAS and MTAG results.
Table S2. Lead SNPs mapping within 500 kb for CAC and eBMD from MTAG analysis.
Table S3. Pleiotropic SNPs indentified in cross-trait analysis between CAC and eBMD.
Table S4. Significant genes for CAC identified in MAGMA analysis.
Table S5. Significant genes for eBMD identified in MAGMA analysis.
Table S6. Significant shared genes for CAC and eBMD identified in MAGMA analysis.
Table S7. Significant shared transcriptome-wide association analysis results between CAC and eBMD.
Table S8. Cross-trait pleiotropic SNPs between CAC and site-specific BMD (FN and LS).
Table S9. Shared genes between CAC and site-specific BMD (FN and LS) identified by MAGMA.
Table S10. Shared TWAS signals between CAC and site-specific BMD (FN and LS).
Table S11. The complete PPI network with all reciprocal edges between nodes.
Table S12. KEGG pathway enrichment analysis of all shared genes between CAC and eBMD identified from cross-trait analysis, TWAS, and MAGMA.
Table S13. GO pathway enrichment analysis of all shared genes between CAC and eBMD identified from cross-trait analysis, TWAS, and MAGMA.

## Sheet: S1
Table S1. Summary of comparative analyses of GWAS and MTAG results.
	CAC		eBMD
	GWAS	MTAG	GWAS	MTAG
Lead SNPs	16	9	1103	2036
(P < 5×10-8)
Mean χ2	1.064	1.065	3.012	3.013
Neff	24941	27304	426824	426974
GWAS, genome-wide association study; MTAG, multi-trait analysis of GWAS; CAC, coronary artery calcification; eBMD, heel bone mineral density.

## Sheet: S2
Table S2. Lead SNPs mapping within 500 kb for CAC and eBMD from MTAG analysis.
MTAGCAC								MTAGeBMD								Pairwise LD(r2)
Locus	Lead SNP	A1	A2	FREQ	BETA	P	PPH4	Locus	Lead SNP	A1	A2	FREQ	BETA	P	PPH4
SMG6/17p13.3	rs4790881	A	C	0.71	0.06	8.53e-11	0.75	SMG6/17p13.3	rs7209460	T	C	0.7	0.06	9.63e-115	0.75	0.95
								SRR/17p13.3	rs77348207	T	C	0.03	-0.06	5.95e-16	0.75	0.11
								SMG6/17p13.3	rs117830008	C	A	0.03	-0.04	2.17e-09	0.75	0.11
								DPH1/17p13.3	rs76439887	G	T	0.09	-0.04	1.52e-18	0.76	0.1
								-	rs8065878	T	C	0.28	0.02	2.82e-16	0.76	0.08
								SMG6/17p13.3	rs56209296	G	A	0.17	0.02	3.71e-14	0.75	0.08
								SMG6/17p13.3	rs113459748	A	G	0.05	-0.04	5.9e-10	0.75	0.07
								SMG6/17p13.3	rs8082647	C	T	0.2	0.02	8.74e-10	0.76	0.06
								SMG6/17p13.3	rs17834271	C	T	0.09	0.03	8.6e-10	0.76	0.06
								SMG6/17p13.3	rs117298709	A	G	0.03	-0.06	5.75e-16	0.75	0.03
								PAFAH1B1/17p13.3	rs7213463	G	A	0.22	-0.02	1.44e-10	0.88	0.01
								SMG6/17p13.3	rs8068234	A	G	0.02	0.08	4.57e-16	0.76	<0.001
RHPN2/19q13.11	rs73039431	G	A	0.06	0.1	3.54e-08	0.03	RHPN2/19q13.11	rs60507951	A	G	0.09	0.12	4.28e-169	0.03	0.34
								RHPN2/19q13.11	rs55647248	T	G	0.07	0.06	1.58e-39	0.03	0.27
								RHPN2/19q13.11	rs11882661	G	A	0.29	0.03	1.13e-32	0.03	0.13
								RHPN2/19q13.11	rs10412255	A	C	0.16	0.04	5.08e-29	0.03	0.11
								SLC7A9/19q13.11	rs1990988	G	A	0.06	0.05	2.43e-21	0.03	0.1
								GPATCH1/19q13.11	rs184260390	A	G	0.02	0.09	2.56e-23	0.03	0.07
								RHPN2/19q13.11	rs73929405	G	A	0.04	0.04	2.32e-09	0.03	0.04
								LRP3/19q13.11	rs34151641	T	G	0.67	-0.04	3.64e-46	0.03	0.03
								LRP3/19q13.11	rs3745974	C	T	0.89	-0.03	1.19e-16	0.03	0.03
								GPATCH1/19q13.11	rs73039451	A	G	0.02	0.09	2.73e-21	0.03	0.03
								RHPN2/19q13.11	rs8112624	A	G	0.23	-0.03	1.57e-18	0.03	0.03
								WDR88/19q13.11	rs34370827	T	C	0.14	0.04	2.2e-33	0.03	0.02
								RHPN2/19q13.11	rs13346755	T	C	0.23	-0.02	7.82e-16	0.03	0.01
								SLC7A9/19q13.11	rs8113265	A	G	0.56	0.02	4.61e-14	0.03	0
								SLC7A9/19q13.11	rs111590167	T	C	0.04	0.04	1.53e-13	0.03	0
								ANKRD27/19q13.11	rs62124326	T	C	0.06	0.03	1.98e-09	0.03	0
								ANKRD27/19q13.11	rs113690530	G	A	0.02	0.05	1.42e-09	0.03	0
								-	rs75441590	T	C	0.02	0.05	1.31e-08	0.07	<0.001
								-	rs35763270	G	A	0.23	0.02	3.97e-10	0.03	<0.001
								LRP3/19q13.11	rs62126570	A	G	0.03	0.05	3.53e-13	0.03	<0.001
SNP, single nucleotide polymorphism; CAC, coronary artery calcification; eBMD, estimated calcaneal bone mineral density; MTAG, multi-trait analysis of GWAS; A1, effect allele; A2, other allele; FREQ, effect allele frequency; LD, linkage disequilibrium

## Sheet: S3
Table S3. Pleiotropic SNPs indentified in cross-trait analysis between CAC and eBMD
Index SNP	CHR	POS	A1	A2	Beta		P-value			Genes within clumping ranges	Linear closest protein coding genes	Three-dimensional interacting gene	PPH4
					CAC	eBMD	CAC	eBMD	CPASSOC/PLEIO
CPASSOC
Single-trait driven shared SNPs (SNPs with P-value significant in one of the two single traits and P-CPASSOC < 5×10-8)
rs55722102	1	21922132	C	T	0.0912	-0.017052	0.0003713	1.8e-10	1.222e-14	[ALPL, RAP1GAP]	[RAP1GAP]	[ALPL, RAP1GAP, CELA3A]	0.022189
rs7528419	1	109817192	G	A	-0.0923	0.0134407	7.928e-05	3.6e-09	2.489e-10	[CELSR2]	[CELSR2, PSRC1]	[CELSR2, ATXN7L2, CYB561D1, GPR61, MYBPHL, PSMA5, PSRC1, SARS, SORT1, SYPL2]	0.926882
rs9986685	7	37975347	T	C	0.0712	-0.0226441	0.0003941	2.3e-26	3.449e-35	[EPDR1, NME8,SFRP4]	[EPDR1]	[EPDR1, SFRP4]	0.00645138
rs75826037	7	120905346	T	C	-0.4001	0.0597407	2.035e-05	2.3e-14	1.047e-19	[CPED1]	[CPED1]	[WNT16]	0.0145011
rs635634	9	136155000	T	C	0.094	-0.0290069	0.0001292	6.8e-24	1.975e-36	[ABO, ADAMTS13, C9orf96, CACFD1, MED22, OBP2B, REXO4, RPL7A, SLC2A6, SNORD24, SNORD36A, SNORD36B, SNORD36C, SURF1, SURF2, SURF4, SURF6]	[ABO]	[ABO, C9orf96, GBGT1, MED22, OBP2B, RPL7A, SNORD24, SNORD36A, SNORD36B, SNORD36C, SURF1, SURF2, SURF4, SURF6]	0.894065
rs4752678	10	124039657	C	T	0.0835	-0.0161702	3.989e-05	7.8e-13	6.218e-20	[BTBD16]	[BTBD16]	[BTBD16, DMBT1, MIR3941, PLEKHA1, TACC2]	0.070861
rs4964511	12	107360246	C	T	0.0751	-0.0125168	0.000115	4.5e-10	2.201e-12	[LOC100287944,MTERFD3,RFX4,RIC8B,TMEM263]	[C12orf23]	[C12orf23, CRY1, MTERFD3]	0.588976
rs11061335	12	131602224	C	G	0.0964	-0.0136141	5.778e-06	6.8e-10	1.546e-12	[GPR133]	[GPR133]	[LOC116437]	0.9323
rs1880842	12	131621997	G	A	0.0872	-0.0145467	6.476e-05	3.6e-13	2.241e-13	[GPR133]	[GPR133]	[LOC116437, MMP17]	0.932237
rs300038	16	86688819	C	T	0.0843	-0.0166943	0.0001994	1.4e-14	5.918e-16	[]	[]	[FLJ30679, FOXC2, FOXL1, MTHFSD]	0.00698586
rs72634003	17	1962394	T	C	-0.1115	-0.0396148	0.0005151	4.3e-35	4.386e-44	[DPH1, HIC1, LOC101927839, MIR132, MIR212, OVCA2, SMG6]	[SMG6, HIC1]	[DPH1, HIC1, MIR132, MIR212, OVCA2, RTN4RL1, SGSM2, SMG6, SNORD91A, SRR, TSR1]	0.758187
rs8072532	17	2045273	A	G	0.0859	0.0518841	4.776e-05	6e-116	1.711e-159	[HIC1, LOC101927839, MIR132, MIR212, SGSM2, SMG6, SNORD91A, SNORD91B, SRR, TSR1]	[SMG6]	[DPH1, HIC1, MIR132, MIR212, OVCA2, RTN4RL1, SMG6, SRR]	0.754138
rs8082546	17	2155343	G	A	0.0833	0.0259283	2.563e-05	2.1e-35	1.19e-44	[LOC101927839, SGSM2, SMG6, SNORD91A, SNORD91B, SRR, TSR1]	[SMG6]	[SMG6, SRR]	0.745408
rs11670056	19	18589943	T	C	0.1469	-0.0239424	0.0003837	1.3e-11	2.051e-12	[C19orf60, CRLF1, ELL, FKBP8, GDF15, ISYNA1, KLHL26, KXD1, LRRC25, MIR3189, PGPEP1, SSBP4, TMEM59L, UBA52]	[ELL]	[C19orf60, CRLF1, ELL, FKBP8, ISYNA1, KLHL26, KXD1, TMEM59L, UBA52, UPF1]	0.00808122
rs12980839	19	41820213	A	G	-0.0854	0.0184522	0.0002211	4.4e-14	8.017e-20	[AXL, CCDC97, HNRNPUL1, TGFB1]	[CCDC97, TGFB1]	[ATP5SL, AXL, B3GNT8, B9D2, BCKDHA, C19orf69, CCDC97, CEACAM21, EXOSC5, HNRNPUL1, TGFB1,TMEM91]	0.0170454
rs77323038	20	10718981	G	A	0.1549	-0.0363625	0.0001452	9.6e-23	9.279e-27	[LOC101929395]	[]	[JAG1]	0.01093
LD-tagged shared SNPs (SNPs with P-value not significant but < 1×10-3 in both single traits and P-CPASSOC < 5×10-8, and in LD with index SNPs identified by single-trait GWAS)
rs74949635	1	240560560	T	A	0.156	-0.0201019	0.0001301	1.7e-07	4.054e-11	[FMN2]	[FMN2]	[]	0.00943758
rs1834789	2	159937734	G	C	-0.1108	-0.0174049	0.0005991	1.2e-06	1.369e-09	[TANC1]	[TANC1]	[TANC1]	0.0153617
rs2869683	4	88604355	A	G	-0.0716	0.0130762	0.0009126	1.8e-08	6.064e-11	[DMP1, IBSP]	[]	[DMP1, IBSP, MEPE, SPP1]	0.0876311
rs3891689	9	119258583	C	T	0.0785	-0.0117045	0.0005834	1.4e-07	3.961e-08	[ASTN2, ASTN2-AS1, TRIM32]	[ASTN2]	[ASTN2-AS1, PAPPA, PAPPA-AS1]	0.00811292
rs176694	9	136164593	G	T	0.1107	-0.0190289	0.0008215	4.1e-08	4.89e-10	[ADAMTS13, C9orf96, MED22, REXO4, RPL7A, SNORD24, SNORD36A, SNORD36B, SNORD36C, SURF1, SURF2, SURF4, SURF6]	[]	[ABO, C9orf96, GBGT1, MED22, OBP2B, RPL7A, SNORD24, SNORD36A, SNORD36B, SNORD36C, SURF1, SURF2, SURF4, SURF6]	0.893965
rs10740059	10	63809527	A	G	-0.0743	0.0111984	0.0003348	5.1e-08	8.646e-10	[ARID5B]	[ARID5B]	[ARID5B, MIR548AV, RTKN2]	0.809071
rs2001507	12	124652098	A	G	0.0986	-0.0163237	0.0004001	1.7e-06	5.805e-10	[ZNF664-RFLNA]	[ RFLNA]	[RFLNA]	0.00885173
rs2447102	17	2264794	A	G	-0.0814	-0.0127074	0.0004854	2.2e-08	2.286e-10	[SGSM2]	[SGSM2]	[HIC1, LOC284009, MIR132, MIR212, MNT, SGSM2, SNORD91A, SNORD91B, TSR1]	0.74543
rs28451064	21	35593827	A	G	0.1067	-0.0190817	0.0004284	1.2e-07	2.276e-12	[]	[]	[ATP5O, KCNE2, LINC00310, MRPS6, SLC5A3]	0.00763193
Novel shared SNPs (SNPs with P-value not significant but < 1×10-3 in both single traits and P-CPASSOC < 5×10-8, and not in LD with index SNPs identified by single-trait GWAS)
rs223489	4	103680984	G	A	0.0809	0.0106179	4.678e-05	3.4e-06	1.478e-08	[BDH2, CISD2, MANBA, SLC9B1, SLC9B2, UBE2D3]	[MANBA]	[MANBA, UBE2D3]	0.859518
PLEIO
Single-trait driven shared SNPs (SNPs with P-value significant in one of the two single traits and P-PLEIO < 5×10-8)
rs55722102	1	21922132	C	T	0.0912	-0.017052	0.0003713	1.8e-10	1.799e-18	[ALPL,RAP1GAP]	[RAP1GAP]	[ALPL, RAP1GAP, CELA3A]	0.022189
rs9986685	7	37975347	T	C	0.0712	-0.0226441	0.0003941	2.3e-26	8.35e-48	[EPDR1,NME8,SFRP4]	[EPDR1]	[EPDR1, SFRP4]	0.00645138
rs75826037	7	120905346	T	C	-0.4001	0.0597407	2.035e-05	2.3e-14	1.064e-26	[CPED1]	[CPED1]	[WNT16]	0.0145011
rs635634	9	136155000	T	C	0.094	-0.0290069	0.0001292	6.8e-24	5.284e-50	[ABO,ADAMTS13,C9orf96,CACFD1,MED22,OBP2B,REXO4,RPL7A,SLC2A6,SNORD24,SNORD36A,SNORD36B,SNORD36C,SURF1,SURF2,SURF4,SURF6]	[ABO]	[ABO, C9orf96, GBGT1, MED22, OBP2B, RPL7A, SNORD24, SNORD36A, SNORD36B, SNORD36C, SURF1, SURF2, SURF4, SURF6]	0.894065
rs7076349	10	124041173	G	T	0.0861	-0.0161009	7.608e-06	8.5e-13	1.586e-27	[BTBD16]	[BTBD16]	[BTBD16, DMBT1, MIR3941, PLEKHA1, TACC2]	0.0708695
rs4964511	12	107360246	C	T	0.0751	-0.0125168	0.000115	4.5e-10	8.854e-16	[LOC100287944,MTERFD3,RFX4,RIC8B,TMEM263]	[C12orf23]	[C12orf23, CRY1, MTERFD3]	0.588976
rs11061335	12	131602224	C	G	0.0964	-0.0136141	5.778e-06	6.8e-10	2.701e-17	[GPR133]	[GPR133]	[LOC116437]	0.9323
rs1880842	12	131621997	G	A	0.0872	-0.0145467	6.476e-05	3.6e-13	1.969e-17	[GPR133]	[GPR133]	[LOC116437, MMP17]	0.932237
rs300038	16	86688819	C	T	0.0843	-0.0166943	0.0001994	1.4e-14	1.366e-20	[]	[]	[FLJ30679, FOXC2, FOXL1, MTHFSD]	0.00698586
rs72634003	17	1962394	T	C	-0.1115	-0.0396148	0.0005151	4.3e-35	3.833e-61	[DPH1,HIC1,LOC101927839,MIR132,MIR212,OVCA2,SMG6]	[SMG6, HIC1]	[DPH1, HIC1, MIR132, MIR212, OVCA2, RTN4RL1, SGSM2, SMG6, SNORD91A, SRR, TSR1]	0.758187
rs8072532	17	2045273	A	G	0.0859	0.0518841	4.776e-05	6e-116	1.425e-229	[HIC1,LOC101927839,MIR132,MIR212,SGSM2,SMG6,SNORD91A,SNORD91B,SRR,TSR1]	[SMG6]	[DPH1, HIC1, MIR132, MIR212, OVCA2, RTN4RL1, SMG6, SRR]	0.754138
rs432200	17	2191960	G	A	-0.0847	-0.0259464	1.949e-05	4.1e-35	3.041e-63	[LOC101927839,SGSM2,SMG6,SNORD91A,SNORD91B,SRR,TSR1]	[SMG6]	[HIC1, MIR132, MIR212, SMG6, SRR]	0.745572
rs11670056	19	18589943	T	C	0.1469	-0.0239424	0.0003837	1.3e-11	2.805e-15	[C19orf60,CRLF1,ELL,FKBP8,GDF15,ISYNA1,KLHL26,KXD1,LRRC25,MIR3189,PGPEP1,SSBP4,TMEM59L,UBA52]	[ELL]	[C19orf60, CRLF1, ELL, FKBP8, ISYNA1, KLHL26, KXD1, TMEM59L, UBA52, UPF1]	0.00808122
rs12980839	19	41820213	A	G	-0.0854	0.0184522	0.0002211	4.4e-14	4.926e-26	[AXL,CCDC97,HNRNPUL1,TGFB1]	[CCDC97, TGFB1]	[ATP5SL, AXL, B3GNT8, B9D2, BCKDHA, C19orf69, CCDC97, CEACAM21, EXOSC5, HNRNPUL1, TGFB1,TMEM91]	0.0170454
rs77323038	20	10718981	G	A	0.1549	-0.0363625	0.0001452	9.6e-23	4.856e-36	[LOC101929395]	[]	[JAG1]	0.01093
rs5754352	22	21964951	T	C	-0.0813	-0.0155673	0.0006127	3.2e-09	1.813e-14	[UBE2L3,YDJC]	[UBE2L3]	[]	0.549489
LD-tagged shared SNPs (SNPs with P-value not significant but < 1×10-3 in both single traits and P-PLEIO < 5×10-8, and in LD with index SNPs identified by single-trait GWAS)
rs629301	1	109818306	T	G	0.099	-0.0132805	3.878e-05	8e-09	4.331e-13	[CELSR2]	[PSRC1, CELSR2]	[ATXN7L2, CELSR2, CYB561D1, GPR61, MYBPHL, PSMA5, PSRC1, SARS, SORT1, SYPL2]	0.926878
rs12093968	1	201720194	T	C	-0.1637	0.0111526	8.951e-07	0.00031	4.861e-08	[IPO9-AS1,NAV1]	[NAV1]	[IPO9, MIR1231, MIR5191, NAV1, RNU6-79P, SHISA4]	0.000696541
rs74949635	1	240560560	T	A	0.156	-0.0201019	0.0001301	1.7e-07	7.783e-14	[FMN2]	[FMN2]	[]	0.00943758
rs1834789	2	159937734	G	C	-0.1108	-0.0174049	0.0005991	1.2e-06	1.848e-11	[TANC1]	[TANC1]	[TANC1]	0.0153617
rs2869683	4	88604355	A	G	-0.0716	0.0130762	0.0009126	1.8e-08	6.065e-13	[DMP1,IBSP]	[]	[DMP1, IBSP, MEPE, SPP1]	0.0876311
rs1019136	5	128063276	G	A	-0.0981	0.00918421	2.023e-05	0.00077	1.012e-08	[SLC27A6]	[SLC27A6]	[]	0.144771
rs891903	5	158279638	A	G	0.0944	-0.00927314	2.555e-05	0.00024	2.481e-08	[EBF1]	[EBF1]	[]	0.00765059
rs10499179	6	131304081	G	C	0.1677	-0.0170923	0.0007521	3.3e-06	5.278e-09	[EPB41L2]	[EPB41L2]	[EPB41L2, AKAP7]	0.182106
rs37620	7	73889810	G	A	0.0918	-0.0110026	0.0002182	3.1e-06	8.063e-09	[GTF2IRD1]	[GTF2IRD1]	[GTF2IRD1]	0.0475762
rs148190310	7	148564138	A	G	-0.379	-0.0273097	0.0001712	3.2e-05	1.77e-08	[EZH2]	[EZH2]	[EZH2, C7orf33]	0.0125933
rs10511582	9	13618117	C	G	-0.0933	-0.0112219	0.0001458	4.1e-05	2.431e-09	[]	[]	[LINC01235]	0.0120251
rs34979631	9	119255297	T	C	0.0879	-0.0115619	0.0001135	1.7e-06	6.548e-10	[ASTN2,LOC100128505,TRIM32]	[ASTN2]	[ASTN2-AS1, PAPPA, PAPPA-AS1]	0.00821601
rs176694	9	136164593	G	T	0.1107	-0.0190289	0.0008215	4.1e-08	1.048e-11	[ADAMTS13,C9orf96,MED22,REXO4,RPL7A,SNORD24,SNORD36A,SNORD36B,SNORD36C,SURF1,SURF2,SURF4,SURF6]	[]	[ABO, C9orf96, GBGT1, MED22, OBP2B, RPL7A, SNORD24, SNORD36A, SNORD36B, SNORD36C, SURF1, SURF2, SURF4, SURF6]	0.893965
rs7094167	10	28187215	T	C	0.0958	0.00822412	1.04e-05	7e-06	2.835e-08	[ARMC4]	[ARMC4]	[ODAD2]	0.0018615
rs6479782	10	63806809	C	T	-0.0843	0.0110772	1.609e-05	4.8e-08	4.91e-13	[ARID5B]	[ARID5B]	[ARID5B, MIR548AV, RTKN2]	0.809071
rs1863244	11	10657739	T	C	0.0738	-0.00936664	0.0002422	1.2e-05	9.839e-09	[MRVI1]	[MRVI1]	[AMPD3, LYVE1, MIR4485, IRAG1, IRAG1-AS1, MTRNR2L8, RNF141]	0.00828447
rs2001507	12	124652098	A	G	0.0986	-0.0163237	0.0004001	1.7e-06	6.581e-12	[ZNF664-RFLNA]	[RFLNA]	[RFLNA]	0.00885173
rs2447102	17	2264794	A	G	-0.0814	-0.0127074	0.0004854	2.2e-08	1.217e-12	[SGSM2]	[SGSM2]	[HIC1, LOC284009, MIR132, MIR212, MNT, SGSM2, SNORD91A, SNORD91B, TSR1]	0.74543
rs7209945	17	2474929	G	A	-0.0772	-0.00870093	0.0001463	0.00011	1.282e-08	[]	[]	[METTL16, PAFAH1B1]	0.745587
rs28451064	21	35593827	A	G	0.1067	-0.0190817	0.0004284	1.2e-07	3.169e-15	[]	[]	[ATP5O, KCNE2, LINC00310, MRPS6, SLC5A3]	0.00763193
Novel shared SNPs (SNPs with P-value not significant but < 1×10-3 in both single traits and P-PLEIO < 5×10-8, and not in LD with index SNPs identified by single-trait GWAS)
rs72657266	1	31388786	A	G	0.1273	-0.0139449	0.000378	2.9e-06	2.55e-08	[PUM1,SNORD85,SNORD103A,SNORD103B]	[]	[LAPTM5, MATN1, MATN1-AS1, MIR4420, SDC3, SNORD103A, SNORD103B,SNORD103C]	0.163199
rs223489	4	103680984	G	A	0.0809	0.0106179	4.678e-05	3.4e-06	3.341e-11	[BDH2, CISD2, MANBA, SLC9B1, SLC9B2, UBE2D3]	[MANBA]	[MANBA, UBE2D3]	0.859518
rs150702313	11	77270442	A	G	-0.1653	0.0161152	8.613e-05	9.7e-05	5.496e-09	[AAMDC,AQP11,CLNS1A,INTS4,RSF1]	[]	[AQP11, CLNS1A, MYO7A, PAK1]	0.491572
rs34373864	11	58365876	A	T	0.2377	-0.0186913	3.731e-05	8.4e-06	3.942e-09	[CNTF,LPXN,OR1S1,OR1S2,OR5B2,OR5B3,OR5B12,OR5B17,OR5B21,OR9I1,OR9Q1,OR9Q2,OR10Q1,OR10W1,ZFP91,ZFP91-CNTF]	[ZFP91]	[CNTF, GLYAT, LPXN, OR5B21, ZFP91, ZFP91-CNTF]	0.0167321
rs4886420	15	75408683	C	G	0.0801	0.0145612	0.0003171	7.6e-09	1.042e-16	[PPCDC,SCAMP5]	[PPCDC]	[C15orf39, PPCDC]	0.360508
rs4889015	16	79718730	C	T	0.0718	-0.00910309	0.0003885	0.00022	2.67e-08	[LOC102467146]	[]	[MAF]	0.380088
PCPASSOC < 5×10-8, PPLEIO < 5×10-8, Psingle-trait < 1×10-3, PCAC < 5×10-8, PeBMD < 6.6×10-9
SNP, Single nucleotide polymorphism; CHR, Chromosome; POS, Position; A1, effect allele; A2, other allele; CAC, coronary artery calcification; eBMD, heel estimated bone mineral density; CPASSOC, Cross-phenotype association; PLEIO, Pleiotropic Locus Exploration and Interpretation using Optimal test; PPH4, probability both traits associated and share a single causal variant.

## Sheet: S4
Table S4. Significant genes for CAC identified in MAGMA analysis.
Gene name	CHR	Start bp	Stop bp	Number of SNPs	N	Z	P
ADK	10	75910943	76469061	859	24145	4.2003	1.3327e-05
APOE	19	45409039	45412650	6	22311	5.2825	6.3701e-08
CDKN2A	9	21967751	21994490	39	22637	4.2362	1.1369e-05
CDKN2B	9	22002902	22009312	8	23417	8.0766	3.3307e-16
COL4A1	13	110801310	110959496	738	23722	4.0796	2.2555e-05
COL4A2	13	110959631	111165374	1030	22929	3.5779	0.00017316
CTSH	15	79214092	79237436	85	24364	3.8719	5.3997e-05
EBF1	5	158122916	158526788	787	25135	4.2713	9.7184e-06
GDF10	10	48425785	48439138	36	25119	3.1997	0.00068793
HELLS	10	96305535	96362628	118	25631	3.8367	6.2352e-05
IGFBP3	7	45951844	45960871	19	23126	3.7528	8.7433e-05
MANBA	4	103552643	103682151	245	23195	3.2247	0.00063047
MAT2A	2	85766101	85772403	11	24965	3.2335	0.00061137
MMP14	14	23305742	23316809	29	17665	3.8473	5.9706e-05
MPI	15	75182377	75190581	11	25902	3.4712	0.00025911
MTAP	9	21802635	21941040	299	23525	3.3615	0.00038765
NPPA	1	11905766	11907840	16	26329	3.3194	0.00045106
PAFAH1B1	17	2496923	2588909	191	24773	3.2301	0.00061863
PAX1	20	21686297	21699124	13	24253	3.5965	0.00016128
PRRX1	1	170633313	170708541	130	25043	3.8324	6.3457e-05
PVRL2	19	45349393	45392485	184	22851	3.3302	0.00043398
YY1	14	100705102	100745371	84	25273	3.1132	0.00092536
ZNF14	19	19821281	19843921	72	24678	3.2298	0.0006194
ZNF215	11	6947654	7009718	215	25354	3.4024	0.00033403
FOSL1	11	65659616	65667997	25	24854	3.1082	0.00094111
FGF23	12	4477393	4488894	33	24816	4.7356	1.0919e-06
SF3A2	19	2236816	2248678	48	18097	3.5538	0.00018984
ANXA9	1	150954499	150968114	35	25225	3.1461	0.00082745
VAMP8	2	85804614	85809156	11	26342	3.2373	0.00060323
COX5A	15	75212616	75230495	37	24714	3.1131	0.00092558
HOMER1	5	78669647	78809659	341	24228	3.1395	0.00084628
FHL5	6	97010406	97067806	165	25614	3.7358	9.3548e-05
CLCA2	1	86889769	86922241	167	25732	3.2163	0.00064933
ZBED4	22	50247497	50283726	134	24890	3.7207	9.9354e-05
UBAP2L	1	154192427	154243986	75	24806	3.1059	0.00094842
SCAMP2	15	75137197	75165670	36	23700	3.3978	0.00033966
RCL1	9	4792834	4861066	269	24536	3.1969	0.00069455
CFDP1	16	75327608	75467387	508	24905	3.4439	0.00028671
SPINT2	19	38755098	38783254	79	24975	3.6467	0.00013282
PHTF1	1	114239824	114302165	109	24724	3.2626	0.000552
VAMP5	2	85811531	85820511	24	24819	3.2619	0.00055327
WASF3	13	27131840	27263082	435	25066	3.1057	0.00094902
MORF4L1	15	79132903	79190081	193	25332	5.9465	1.3694e-09
EMILIN1	2	27301435	27309271	8	18237	3.1033	0.00095675
ADAMTS7	15	79051545	79103805	189	17556	5.1065	1.6407e-07
MRAS	3	138066490	138124377	150	23587	3.1768	0.00074455
TBC1D12	10	96161956	96296089	230	24694	3.6684	0.00012202
SMG6	17	1963133	2207069	658	25245	3.9616	3.7219e-05
UFL1	6	96969702	97003152	42	25211	3.4765	0.00025399
FBXO46	19	46213887	46234151	24	22782	3.1945	0.00070044
ZFPM2	8	106330917	106816767	1131	25104	3.2774	0.00052379
TRIM29	11	119981994	120056237	174	24716	3.1298	0.00087476
ULK3	15	75128459	75135552	15	24377	3.2612	0.00055468
AP3M1	10	75880015	75910826	63	24878	3.7322	9.4916e-05
ZDHHC3	3	44956753	45017674	92	22854	3.2348	0.00060859
EPDR1	7	37960163	37991543	133	24735	3.3295	0.00043509
PLEKHJ1	19	2233149	2237703	8	20291	3.1326	0.0008664
ARMC4	10	28101095	28287977	471	24718	3.1126	0.00092728
DCUN1D2	13	114110134	114145024	78	22879	3.5994	0.00015945
VEZT	12	95611522	95696566	281	25624	3.3711	0.00037433
FAM63A	1	150969213	150980854	25	24648	3.2234	0.00063339
C12orf4	12	4596899	4647674	48	24448	3.6343	0.00013935
LYRM4	6	5047395	5261172	792	25042	3.3478	0.00040724
FAM219B	15	75192328	75199462	10	23487	3.1342	0.0008615
KIAA1462	10	30301729	30348488	111	23078	3.7292	9.6042e-05
GID4	17	17942611	17971719	53	24869	3.262	0.0005531
ALG12	22	50296852	50312106	71	24773	3.4682	0.000262
CRELD2	22	50312283	50321188	84	24907	3.2267	0.00062608
OBFC1	10	105637316	105678045	101	25725	3.2332	0.00061203
RSPH6A	19	46298968	46318605	67	24056	3.1882	0.00071588
FIP1L1	4	54243803	54326103	248	25361	3.5569	0.00018765
LRRC48	17	17876127	17920203	68	24645	3.1537	0.00080617
ARID5B	10	63661013	63856707	491	24928	3.3968	0.00034089
ZCCHC7	9	37120161	37358146	322	25109	3.1186	0.00090863
FAM195A	16	691849	698474	6	19617	3.3191	0.00045161
CCDC97	19	41816094	41830788	27	25679	3.135	0.00085921
ATPAF2	17	17921334	17942483	25	23774	3.2228	0.00063462
BTBD16	10	124030811	124097676	246	24877	3.4741	0.00025632
MRPL52	14	23299088	23304246	22	22517	3.2182	0.000645
TMEM170A	16	75477136	75498584	101	23654	3.2483	0.00058058
MPP7	10	28339922	28591953	1097	22710	3.3493	0.00040502
SLC9B1	4	103806205	103947552	288	25251	3.2706	0.00053663
SRFBP1	5	121297656	121364295	111	24072	3.1601	0.00078861
C12orf50	12	88373816	88423176	107	24110	3.2449	0.00058738
LRRC73	6	43474703	43478081	5	26023	3.2432	0.00059098
PHACTR1	6	12716888	13290476	1439	24735	6.5377	3.1227e-11
ADGRD1	12	131438452	131626010	879	24422	3.2586	0.00055976
CLEC9A	12	10183276	10218612	63	22824	3.5324	0.00020593
CISD2	4	103749224	103813964	130	25482	3.2026	0.00068089
PMAGMA < 1×10-3
CAC, coronary artery calcification; MAGMA: Multi-marker Analysis of GenoMic Annotation; CHR, Chromosome; SNP, single nucleotide polymorphism

## Sheet: S5
Table S5. Significant genes for eBMD identified in MAGMA analysis.
Gene name	CHR	Start bp	Stop bp	Number of SNPs	N	Z	P
ABCA3	16	2325879	2390747	254	426824	5.1765	1.1303e-07
ABL1	9	133588266	133763062	691	426824	3.823	6.5926e-05
ABO	9	136130563	136150630	217	426824	6.5545	2.7912e-11
ABR	17	906758	1090616	1017	426824	4.886	5.1457e-07
ACADVL	17	7120444	7128586	23	426824	4.6046	2.0659e-06
ASIC1	12	50451420	50477405	67	426824	3.1015	0.00096282
ACHE	7	100487615	100493754	21	426824	6.9183	2.2852e-12
ACLY	17	40023169	40086795	185	426824	3.3291	0.00043556
ACO2	22	41865099	41924993	182	426824	5.8168	3e-09
ACP2	11	47260853	47270457	40	426824	6.1094	5e-10
ACRV1	11	125542229	125550809	24	426824	3.2175	0.00064657
ACTA1	1	229566992	229569858	8	426824	3.7459	8.9858e-05
ACTN3	11	66314312	66330799	56	426824	4.3564	6.6103e-06
ACVR2B	3	38495790	38534633	139	426824	4.3316	7.4021e-06
ACYP1	14	75519924	75536181	47	426824	6.7609	6.8558e-12
ACYP2	2	54342410	54532437	869	426824	9.8503	3.4173e-23
ADARB2	10	1223253	1779670	3282	426824	3.3109	0.00046502
ADCY5	3	123001143	123167924	657	426824	4.8404	6.4781e-07
ADCY6	12	49159975	49182820	68	426824	7.2741	1.7431e-13
ADCY9	16	4012650	4166186	914	426824	7.7122	6.1839e-15
PLIN2	9	19115759	19127604	54	426824	3.247	0.00058321
ADH4	4	100044832	100065449	167	426824	3.4012	0.0003355
ADH5	4	99992129	100009931	98	426824	3.4834	0.00024759
ADRA1D	20	4201278	4229659	130	426824	3.2924	0.00049675
ADRA2B	2	96778623	96782281	13	426824	3.402	0.00033452
AP1B1	22	29723669	29784754	218	426824	6.1094	5e-10
AP1G1	16	71762903	71843006	310	426824	3.3082	0.00046952
AGRP	16	67516474	67517716	4	426824	4.9401	3.9044e-07
JAG1	20	10618332	10654694	165	426824	7.2016	2.9748e-13
APLNR	11	57001051	57004927	23	426824	4.2976	8.6326e-06
AHCY	20	32868071	32899608	63	426824	3.4369	0.00029426
AIF1	6	31582969	31584798	9	426824	4.1743	1.4946e-05
ALDH3B1	11	67776048	67796743	118	426824	4.6216	1.9041e-06
ALDOC	17	26900133	26904282	8	426824	3.3557	0.00039588
ALOX12B	17	7975954	7991021	76	426824	3.3065	0.00047227
ALOX15B	17	7942343	7952452	69	426824	7.3692	8.582e-14
ALPL	1	21835475	21904905	385	426824	7.9508	9.2669e-16
AMT	3	49454211	49460111	14	426824	7.2633	1.889e-13
ANGPT1	8	108261710	108510254	1148	426824	3.7979	7.2967e-05
ANGPT2	8	6357172	6420784	511	426824	5.4612	2.3653e-08
ANK3	10	61786056	62493284	3303	426824	6.3537	1.051e-10
ANPEP	15	90328126	90358119	159	426824	3.1933	0.00070328
ANXA11	10	81914880	81965433	286	426824	4.1888	1.402e-05
ANXA13	8	124693034	124749647	266	426824	5.5475	1.4487e-08
NUDT2	9	34329504	34343711	45	426824	3.0983	0.00097307
APC	5	112043202	112181936	615	426824	7.4117	6.2329e-14
APEH	3	49711427	49720936	18	426824	7.8482	2.1094e-15
APOA1	11	116706467	116708338	10	426824	3.8809	5.2035e-05
APOA4	11	116691418	116694011	22	426824	3.3301	0.00043405
APOB	2	21224301	21266945	151	426824	4.329	7.4904e-06
APOC3	11	116700624	116703787	24	426824	3.6936	0.00011057
APRT	16	88875877	88878342	18	426824	4.0892	2.1645e-05
FASLG	1	172628185	172636013	21	426824	3.3887	0.00035108
AQP1	7	30951415	30965131	57	426824	6.1094	5e-10
AR	X	66763874	66950461	7	362405	3.9431	4.0217e-05
ARF3	12	49329987	49351309	84	426824	4.1213	1.8834e-05
ARF4	3	57557090	57583215	105	426824	6.3287	1.2361e-10
ARL4D	17	41476353	41478504	9	426824	3.65	0.00013114
RHOA	3	49396569	49449526	152	426824	7.715	6.0507e-15
RHOC	1	113243749	113250025	24	426824	6.1094	5e-10
RHOG	11	3848208	3862213	69	426824	3.549	0.00019337
ARHGAP1	11	46698625	46722215	70	426824	6.1094	5e-10
PHOX2A	11	71950121	71955220	8	426824	3.8123	6.8828e-05
ARRB2	17	4613789	4624795	41	426824	3.2093	0.00066535
ARSB	5	78073032	78282357	985	426824	4.2841	9.1753e-06
ART4	12	14982245	14996413	48	426824	7.5367	2.4092e-14
ASIP	20	32829188	32857150	74	426824	3.8932	4.9461e-05
ASNA1	19	12848306	12859137	20	426824	5.4354	2.7342e-08
SERPINC1	1	173872938	173886516	45	426824	4.2263	1.1877e-05
ZFHX3	16	72816784	73092534	1346	426824	5.4121	3.1148e-08
ATF1	12	51157789	51214943	168	426824	6.7885	5.6666e-12
RERE	1	8412464	8877699	1207	426824	8.4739	1.1865e-17
ATP1B2	17	7554254	7561089	14	426824	3.9209	4.4111e-05
ATP2B1	12	89981826	90103130	315	426824	6.418	6.9022e-11
ATP2B3	X	152783905	152848387	17	361694	3.5467	0.00019504
ATP5B	12	57031959	57039852	18	426824	5.3168	5.2813e-08
ATP5G2	12	54058944	54070512	41	426824	3.337	0.0004234
ATP6V1A	3	113465866	113530905	165	426824	5.9978	1e-09
ATP6V0A1	17	40610862	40674597	161	426824	4.6279	1.8469e-06
ATP7A	X	77166194	77305892	3	362029	4.2149	1.2497e-05
ATRX	X	76760356	77041755	9	360439	5.0871	1.8179e-07
AXL	19	41725104	41767672	154	426824	6.9655	1.6359e-12
AZGP1	7	99564350	99573735	28	426824	4.9801	3.1776e-07
AZU1	19	827831	832017	23	426824	7.7222	5.7176e-15
BACH1	21	30671151	30734257	138	426824	3.3455	0.00041067
BAD	11	64037300	64052176	46	426824	6.0861	5.7858e-10
BCKDHA	19	41903694	41930910	124	426824	3.1126	0.00092735
BCKDHB	6	80816344	81055987	968	426824	5.6232	9.3734e-09
CCND1	11	69455873	69469242	50	426824	4.6546	1.6233e-06
BCL2	18	60790579	60987011	842	426824	7.9288	1.1065e-15
BCL2L1	20	30252261	30311752	169	426824	4.4409	4.4801e-06
BCL7A	12	122459861	122499950	163	426824	3.7679	8.2325e-05
TNFRSF17	16	12058964	12061925	19	426824	3.9631	3.6986e-05
BCR	22	23522402	23660224	658	426824	3.278	0.00052268
BDNF	11	27676440	27743605	200	426824	6.1094	5e-10
CFB	6	31913721	31919861	33	426824	3.4699	0.00026033
BLK	8	11351521	11422108	574	426824	8.9211	2.3083e-19
BLMH	17	28575213	28619184	123	426824	3.7228	9.8514e-05
CXCR5	11	118754475	118766980	64	426824	4.6869	1.3865e-06
BMP2	20	6748745	6760910	48	426824	6.1094	5e-10
BMP4	14	54416454	54423554	24	426824	6.1094	5e-10
BMP5	6	55618451	55740388	421	426824	7.8434	2.1918e-15
BMP6	6	7727011	7881972	762	426824	3.6585	0.00012685
BMPR1A	10	88516396	88684945	682	426824	4.5758	2.3717e-06
BMPR1B	4	95679128	96079601	1859	426824	5.6491	8.0667e-09
BMPR2	2	203241033	203432474	563	426824	6.5308	3.2703e-11
DST	6	56322785	56819426	1569	426824	7.6672	8.7894e-15
BRCA1	17	41196312	41277500	258	426824	3.7387	9.2504e-05
ZFP36L2	2	43449541	43453745	16	426824	7.3432	1.0425e-13
KLF9	9	72999513	73029573	86	426824	4.4597	4.1031e-06
BTG1	12	92534054	92539673	22	426824	5.824	2.8731e-09
BTN1A1	6	26500577	26510653	45	426824	3.3622	0.00038665
TSPO	22	43547520	43559248	54	426824	4.2668	9.9134e-06
SERPING1	11	57365027	57382326	64	426824	3.4913	0.00024033
C2	6	31865562	31913449	179	426824	4.3155	7.9607e-06
C3AR1	12	8210919	8218955	20	426824	4.7033	1.2801e-06
C9	5	39284377	39364655	443	426824	5.4978	1.9231e-08
VPS51	11	64863587	64879332	44	426824	5.2367	8.1758e-08
MRPL49	11	64889655	64894841	15	426824	4.7693	9.2446e-07
ZNHIT2	11	64883875	64885170	3	426824	4.1226	1.8732e-05
MPPED2	11	30406040	30608260	843	426824	3.563	0.00018331
MYRF	11	61520121	61555990	91	426824	6.2742	1.7576e-10
TMEM258	11	61556602	61560085	8	426824	7.0516	8.844e-13
LDLRAD4	18	13218729	13652753	1990	426824	6.6629	1.3423e-11
CA4	17	58227302	58236907	25	426824	4.0399	2.6741e-05
CA5A	16	87921625	87970173	309	426824	3.138	0.00085064
CA7	16	66878282	66888052	31	426824	5.2152	9.1793e-08
CA9	9	35673915	35681156	36	426824	4.8583	5.9188e-07
CACNA1C	12	2079952	2807115	3168	426824	5.1389	1.3815e-07
CACNA1D	3	53529076	53847179	1263	426824	4.4433	4.4286e-06
DDR1	6	30850694	30867933	96	426824	3.2781	0.00052263
CACNB3	12	49208215	49222726	37	426824	7.7038	6.6058e-15
SLC25A20	3	48894356	48936426	88	426824	6.1094	5e-10
CAPS	19	5913659	5916222	16	426824	3.2814	0.00051646
CAPZA1	1	113162075	113214241	133	426824	6.1094	5e-10
CAPZB	1	19665267	19812066	798	426824	6.9829	1.4455e-12
CASP9	1	15817896	15851407	173	426824	5.3529	4.3276e-08
RUNX2	6	45296054	45518819	798	426824	8.8997	2.7999e-19
RUNX1	21	36160098	36421595	1087	426824	3.7297	9.584e-05
CBFB	16	67063050	67134961	197	426824	6.1094	5e-10
CBL	11	119076986	119178859	244	426824	4.4172	4.9985e-06
KRIT1	7	91828283	91875414	110	426824	3.6213	0.00014658
CCNC	6	99990263	100016849	102	426824	3.2873	0.00050582
CCND2	12	4382901	4414522	96	426824	6.0605	6.7867e-10
CCNF	16	2479395	2508859	140	426824	3.8277	6.4684e-05
CCNG1	5	162864573	162872022	14	426824	3.4512	0.00027907
CCNT1	12	49082241	49110781	91	426824	5.5327	1.5769e-08
CD5	11	60869930	60895324	105	426824	3.4587	0.00027139
MS4A3	11	59824101	59838588	57	426824	7.6954	7.0499e-15
CD86	3	121774209	121839990	205	426824	3.4353	0.0002959
CD44	11	35160417	35253949	478	426824	7.0601	8.3191e-13
CD68	17	7482805	7485429	8	426824	5.7488	4.4949e-09
CD79B	17	62006098	62009710	15	426824	3.4712	0.00025902
CDC25A	3	48198668	48230153	76	426824	4.0421	2.6487e-05
CDC42	1	22379120	22419439	166	426824	6.1094	5e-10
CDH2	18	25530930	25757445	758	426824	3.9957	3.2255e-05
CDH3	16	68678151	68732959	274	426824	4.5312	2.9323e-06
CDH6	5	31193762	31329253	485	426824	3.2118	0.00065959
CDH11	16	64916794	65160015	1157	426824	5.338	4.6998e-08
CDH16	16	66942025	66952887	31	426824	3.5126	0.00022188
CDK5	7	150750899	150755052	12	426824	4.9183	4.3659e-07
CDK6	7	92234235	92465941	547	426824	6.679	1.2026e-11
CDK9	9	130548305	130553052	21	426824	6.2937	1.5497e-10
CDKN1A	6	36644237	36655116	52	426824	3.4752	0.00025527
CDKN1B	12	12870302	12875305	20	426824	3.5234	0.00021304
CDKN2C	1	51434367	51440309	18	426824	4.5264	2.9993e-06
CDKN3	14	54863657	54886936	90	426824	5.5249	1.6484e-08
CDX1	5	149546344	149564121	48	426824	3.8629	5.6016e-05
CLGN	4	141309607	141348815	120	426824	3.6581	0.00012704
CEBPA	19	33790840	33793430	5	426824	3.5088	0.00022506
CENPE	4	104026963	104119566	317	426824	3.6419	0.0001353
CFL2	14	35179588	35184029	15	426824	4.1122	1.9595e-05
CHAD	17	48541853	48547242	20	426824	3.0995	0.0009694
CHD3	17	7788096	7816075	90	426824	5.7869	3.5859e-09
CHD4	12	6679248	6716551	130	426824	5.6505	8e-09
AKR1C4	10	5238798	5260910	152	426824	3.1354	0.00085809
CHEK1	11	125495031	125546150	171	426824	3.2283	0.00062268
FOXN3	14	89622516	90085506	1983	426824	7.2071	2.8584e-13
CHKA	11	67820326	67888858	179	426824	3.6187	0.00014803
CHRM1	11	62676151	62689012	42	426824	4.6146	1.9691e-06
CHRM4	11	46405335	46413122	20	426824	7.5392	2.3648e-14
CHRNB1	17	7348406	7360932	41	426824	5.8848	1.9927e-09
CHRNE	17	4801064	4806369	34	426824	3.1296	0.00087526
CHUK	10	101948123	101989367	135	426824	4.9015	4.7553e-07
CKB	14	103985995	103989196	9	426824	6.5918	2.1724e-11
CKM	19	45809671	45826302	88	426824	4.1999	1.335e-05
AP2S1	19	47341423	47354203	49	426824	3.1601	0.00078855
CLCNKA	1	16348486	16360548	93	426824	4.6119	1.9953e-06
CLNS1A	11	77327196	77348851	62	426824	3.4921	0.00023966
CCR3	3	46283872	46308197	94	426824	3.1825	0.00073013
LTB4R	14	24780705	24787242	22	426824	5.0128	2.682e-07
CNTF	11	58390146	58393206	11	426824	4.2023	1.3209e-05
COL1A1	17	48261457	48279003	71	426824	4.0473	2.591e-05
COL2A1	12	48366748	48398285	174	426824	4.685	1.4001e-06
COL7A1	3	48601506	48632593	73	426824	3.7132	0.00010234
COL8A1	3	99357440	99518061	628	426824	3.1888	0.00071439
COL9A1	6	70925743	71012786	494	426824	3.3348	0.0004268
COL11A1	1	103342023	103574052	1312	426824	6.4387	6.0256e-11
COL13A1	10	71561644	71718904	1009	426824	4.0738	2.3122e-05
COL15A1	9	101705995	101833074	598	426824	3.1736	0.00075274
COL17A1	10	105791046	105845638	217	426824	3.1625	0.00078198
KLF6	10	3818188	3827473	33	426824	7.8327	2.387e-15
COX6C	8	100890223	100906242	68	426824	6.1094	5e-10
CPD	17	28705942	28796675	207	426824	3.1371	0.000853
CLDN7	17	7163222	7166863	15	426824	4.8614	5.829e-07
CPN1	10	101802065	101841642	171	426824	6.1094	5e-10
CPN2	3	194060494	194072063	92	426824	3.2617	0.00055377
CPT1A	11	68522088	68611878	291	426824	9.0955	4.7081e-20
ATF6B	6	32083045	32096017	51	426824	3.521	0.00021497
CRHR1	17	43697710	43913194	1248	426824	7.0657	7.9927e-13
CRK	17	1324647	1359561	167	426824	3.1152	0.00091899
CRYBA1	17	27573875	27581512	25	426824	3.1841	0.00072614
CRYZ	1	75171170	75199092	125	426824	4.3498	6.8132e-06
CSF1	1	110453233	110473616	72	426824	3.5282	0.00020921
CSF1R	5	149432854	149492935	252	426824	3.8043	7.1109e-05
CSNK1G3	5	122847793	122952739	311	426824	6.7595	6.9231e-12
CSNK2B	6	31632995	31637844	24	426824	4.6989	1.3075e-06
VCAN	5	82767493	82878122	438	426824	4.7485	1.0248e-06
CSTF3	11	33106130	33183037	266	426824	3.3734	0.00037117
CTBP1	4	1205228	1242908	205	426824	6.1094	5e-10
CTBP2	10	126676418	126849624	973	426824	4.0816	2.2362e-05
CTNS	17	3539762	3566397	168	426824	4.2267	1.1856e-05
CTNNB1	3	41236401	41281939	129	426824	6.7686	6.4997e-12
CTNND1	11	57520756	57586652	172	426824	4.2557	1.0421e-05
CTPS1	1	41445007	41478237	121	426824	6.8596	3.452e-12
CTSB	8	11700033	11725646	205	426824	6.1094	5e-10
CTSS	1	150702672	150738433	94	426824	3.2023	0.00068158
CTSZ	20	57570242	57582309	62	426824	3.2475	0.00058221
CYP3A4	7	99354583	99381811	66	426824	4.5781	2.3462e-06
CYP3A5	7	99245813	99277636	83	426824	4.0996	2.0689e-05
CYP11B1	8	143953773	143961236	50	426824	4.6837	1.4089e-06
CYP11B2	8	143991975	143999259	43	426824	3.6372	0.0001378
CYP19A1	15	51500254	51630795	530	426824	8.2899	5.6688e-17
CYP51A1	7	91741463	91764059	63	426824	4.4103	5.1619e-06
DAB1	1	57460453	58716211	5564	426824	4.3345	7.304e-06
DAB2	5	39371776	39425335	253	426824	7.6357	1.1228e-14
DAG1	3	49506136	49573051	169	426824	7.0452	9.2565e-13
DGKG	3	185852896	186080023	903	426824	5.3604	4.1516e-08
DGKQ	4	952672	967348	63	426824	7.3465	1.0175e-13
DBI	2	120124504	120130122	37	426824	3.2311	0.00061657
ECI1	16	2289873	2302296	63	426824	6.1094	5e-10
DCN	12	91539035	91576806	87	426824	3.6217	0.00014632
DDB2	11	47236493	47260769	81	426824	6.1094	5e-10
DDC	7	50526134	50633154	666	426824	3.1824	0.00073028
AKR1C2	10	5029967	5060225	193	426824	3.2296	0.00061974
DDX5	17	62494374	62503042	35	426824	4.1714	1.5134e-05
DDX6	11	118618472	118661972	147	426824	6.1094	5e-10
DFFA	1	10520588	10532613	48	426824	3.1668	0.00077075
DHPS	19	12786531	12792701	22	426824	4.7985	7.9916e-07
NQO1	16	69743304	69760849	69	426824	5.8406	2.601e-09
DLG1	3	196769431	197026171	1131	426824	5.054	2.1637e-07
DLG3	X	69664705	69725343	11	361384	4.6432	1.7152e-06
DLG4	17	7093209	7123369	95	426824	4.2198	1.2227e-05
DLST	14	75348594	75370450	92	426824	4.7542	9.9627e-07
DLX2	2	172964166	172967478	6	426824	3.1836	0.00072732
DLX5	7	96649702	96654143	17	426824	6.1094	5e-10
DLX6	7	96635290	96640352	12	426824	6.116	4.7972e-10
DMP1	4	88571454	88585513	59	426824	7.5458	2.2482e-14
DNASE1L1	X	153629579	153640428	3	362505	3.8251	6.5354e-05
DNASE1L3	3	58178353	58196730	88	426824	3.5523	0.00019092
DYNC1I1	7	95401818	95739634	1331	426824	7.902	1.372e-15
DYNC1LI2	16	66754796	66785526	99	426824	4.4309	4.6928e-06
DNMT3A	2	25451421	25565459	346	426824	5.9044	1.7696e-09
DXO	6	31937588	31940032	17	426824	3.4829	0.00024799
DPAGT1	11	118967213	118973124	21	426824	3.1916	0.00070747
DPEP1	16	89679716	89707216	175	426824	3.5243	0.00021232
DPH1	17	1933431	1947183	63	426824	7.6063	1.41e-14
DPYD	1	97543299	98386615	3365	426824	5.5154	1.7396e-08
DPYSL3	5	146770371	146889619	326	426824	3.4023	0.00033415
DRD3	3	113847499	113918254	289	426824	3.2851	0.00050977
ARID3A	19	925733	972816	284	426824	3.713	0.0001024
EPYC	12	91357456	91398803	179	426824	3.1797	0.00073711
DSPP	4	88529681	88538025	30	426824	4.7485	1.0245e-06
SLC26A2	5	149340300	149366963	65	426824	4.7908	8.3077e-07
DUSP3	17	41843489	41856368	57	426824	6.8902	2.7863e-12
DUSP4	8	29190579	29208267	82	426824	3.8833	5.1521e-05
DUSP5	10	112257625	112271302	59	426824	6.8225	4.4745e-12
DUSP6	12	89741837	89746296	24	426824	4.1967	1.3539e-05
DVL1	1	1270658	1284509	62	426824	3.3095	0.00046724
DVL2	17	7128661	7137867	25	426824	4.0227	2.8773e-05
E2F1	20	32263292	32274210	33	426824	8.2924	5.5511e-17
E2F2	1	23832920	23857712	69	426824	5.6524	7.9109e-09
E2F4	16	67226068	67232821	23	426824	7.7543	4.4409e-15
E4F1	16	2273490	2285743	43	426824	4.248	1.0785e-05
EBF1	5	158122916	158526788	1253	426824	8.9664	1.5316e-19
EEF1A1	6	74225473	74230755	18	426824	4.5063	3.2977e-06
EEF1G	11	62327073	62341460	35	426824	4.7998	7.9412e-07
EEF2	19	3976054	3985477	50	426824	4.8275	6.9131e-07
EFNA1	1	155100349	155107386	24	426824	4.9616	3.4964e-07
EFNA3	1	155051348	155060014	27	426824	3.2	0.00068718
EGF	4	110834040	110934118	369	426824	4.4893	3.5736e-06
CELSR3	3	48673896	48700348	51	426824	3.648	0.00013215
CELSR2	1	109792641	109818378	123	426824	4.2594	1.0249e-05
EGFR	7	55086678	55279262	902	426824	5.6177	9.6737e-09
EIF4A1	17	7476024	7482324	29	426824	4.3012	8.4948e-06
EIF4E	4	99799607	99851786	217	426824	4.0097	3.0404e-05
EIF5	14	103800339	103811362	48	426824	7.0417	9.4957e-13
ELF1	13	41506055	41635544	509	426824	4.5995	2.1179e-06
EML1	14	100204056	100408397	861	426824	3.7408	9.1713e-05
EMP1	12	13349602	13369708	75	426824	6.8395	3.9733e-12
EMP2	16	10622279	10674539	333	426824	5.6372	8.6412e-09
EN1	2	119599747	119605759	23	426824	7.6493	1.0103e-14
ENG	9	130577291	130617052	139	426824	4.2623	1.0115e-05
ENO1	1	8921059	8939151	56	426824	7.0099	1.1928e-12
SLC29A1	6	44187242	44201888	42	426824	3.406	0.00032966
EP300	22	41488614	41576081	287	426824	6.2673	1.8372e-10
EPB41L2	6	131160487	131384462	991	426824	8.2727	6.5464e-17
STOM	9	124101266	124132582	120	426824	3.4959	0.00023621
EPHA4	2	222282747	222437010	655	426824	5.1715	1.1611e-07
EPHB4	7	100400187	100425143	98	426824	5.0247	2.5217e-07
EPO	7	100318423	100321323	18	426824	5.4947	1.9563e-08
EPRS	1	220141940	220220000	388	426824	7.9447	9.7327e-16
ERBB3	12	56473809	56497291	61	426824	4.3473	6.8915e-06
ERCC1	19	45910591	45982241	336	426824	6.0696	6.4129e-10
EYA4	6	133561512	133853258	1254	426824	11.326	4.9021e-30
ERG	21	39739183	40033704	1376	426824	6.7498	7.4012e-12
ESR1	6	152011631	152424409	1828	426824	11.311	5.8011e-30
ESR2	14	64693751	64805268	403	426824	4.7878	8.4292e-07
ESRRA	11	64072990	64084215	27	426824	4.5236	3.0397e-06
ETFA	15	76508628	76603810	323	426824	5.3915	3.4931e-08
ETS1	11	128328656	128457453	465	426824	3.9659	3.6561e-05
ETV6	12	11802788	12048336	1004	426824	4.1462	1.6903e-05
MECOM	3	168801287	169381563	2606	426824	5.0052	2.7896e-07
EVX1	7	27282164	27287438	15	426824	5.9748	1.1515e-09
EWSR1	22	29663998	29696515	108	426824	6.1094	5e-10
EYA1	8	72109668	72459888	1291	426824	9.0907	4.9188e-20
EYA2	20	45523263	45817492	1388	426824	9.5007	1.042e-21
F2	11	46740743	46761056	85	426824	6.1094	5e-10
FANCA	16	89803959	89883066	606	426824	3.8685	5.4755e-05
FANCC	9	97861336	98079991	526	426824	6.3742	9.1985e-11
FANCE	6	35420116	35434918	70	426824	4.7033	1.2799e-06
ACSL1	4	185676749	185747215	328	426824	4.5146	3.1719e-06
BPTF	17	65821644	65980494	485	426824	3.8464	5.9934e-05
FARSA	19	13033284	13044558	41	426824	3.1737	0.00075242
FASN	17	80036214	80056106	89	426824	4.2102	1.2756e-05
FAT1	4	187508937	187647876	654	426824	4.1197	1.8971e-05
FBN2	5	127593601	127873735	1063	426824	8.9972	1.1573e-19
FBP1	9	97365415	97402531	220	426824	5.221	8.8991e-08
MS4A2	11	59855734	59865940	41	426824	7.5395	2.3592e-14
FDFT1	8	11653467	11696818	401	426824	8.0421	4.4142e-16
FEN1	11	61560109	61564716	6	426824	5.9134	1.6754e-09
GPC4	X	132433815	132549205	9	362011	4.632	1.8108e-06
FGF1	5	141971743	142077635	464	426824	4.1545	1.6302e-05
FGF2	4	123747568	123819390	381	426824	3.7672	8.2546e-05
FGF8	10	103529887	103540126	17	426824	3.7172	0.00010072
FGF11	17	7341784	7348256	17	426824	5.4718	2.2273e-08
FHL1	X	135228861	135293518	9	361474	3.2254	0.00062908
FHL3	1	38462439	38471199	24	426824	3.5059	0.00022754
FKBP5	6	35541362	35696360	530	426824	5.5952	1.1016e-08
FOXC1	6	1610681	1614132	7	426824	5.5847	1.1708e-08
FOXL1	16	86612115	86615304	8	426824	4.5423	2.7817e-06
FOXS1	20	30432103	30433420	6	426824	3.3693	0.00037686
FOXO1	13	41129801	41240734	396	426824	3.8482	5.9497e-05
FLI1	11	128556430	128683162	577	426824	4.8268	6.9379e-07
FLNB	3	57994127	58157982	607	426824	5.7502	4.4564e-09
FMO3	1	171060018	171086961	137	426824	5.6701	7.1369e-09
FOLH1	11	49168187	49230222	246	426824	5.4725	2.2186e-08
FOLR2	11	71927819	71932994	14	426824	3.7269	9.6924e-05
FOSB	19	45971253	45978437	25	426824	7.3939	7.1276e-14
FPGS	9	130565137	130576799	38	426824	5.7248	5.1781e-09
FPR3	19	52298411	52329334	161	426824	3.5118	0.00022253
MTOR	1	11166588	11322614	507	426824	5.8737	2.1313e-09
FRZB	2	183698002	183731498	148	426824	6.6965	1.0674e-11
NR5A1	9	127243515	127269769	101	426824	3.7745	8.0157e-05
KDSR	18	60994971	61034506	129	426824	3.4741	0.00025632
G6PD	X	153759606	153775796	3	362463	3.6768	0.0001181
GABBR1	6	29570005	29600962	187	426824	4.0135	2.9907e-05
GAK	4	843065	926174	488	426824	6.1094	5e-10
B4GALNT1	12	58019678	58027022	27	426824	3.734	9.4235e-05
GALNS	16	88880142	88923374	374	426824	3.6229	0.00014569
GALNT1	18	33207400	33291798	331	426824	3.4493	0.00028104
GATA4	8	11534433	11617510	482	426824	7.8677	1.8055e-15
GBAS	7	56032270	56067875	154	426824	4.2026	1.3196e-05
GCDH	19	13001943	13010813	33	426824	4.1264	1.8424e-05
NR6A1	9	127279554	127533589	632	426824	3.7491	8.872e-05
GDF9	5	132196877	132202238	24	426824	4.8478	6.2434e-07
GFI1	1	92940318	92952433	48	426824	5.2593	7.2299e-08
GGCX	2	85771978	85788657	67	426824	3.6388	0.00013698
B4GALT1	9	33110636	33167356	282	426824	3.9109	4.5977e-05
GGT7	20	33432523	33460661	82	426824	7.7887	3.3862e-15
GGT5	22	24615622	24641317	133	426824	3.1738	0.00075241
GHR	5	42423577	42721980	1016	426824	9.0916	4.8799e-20
GJA1	6	121756745	121770873	49	426824	3.2116	0.00066005
GPC3	X	132669773	133119673	29	361524	3.3569	0.00039413
GLB1	3	33038100	33138694	529	426824	3.4841	0.00024686
GLDC	9	6532464	6645692	680	426824	3.888	5.0537e-05
GLI3	7	42000547	42277469	1334	426824	3.2427	0.00059202
GLS	2	191745547	191830278	255	426824	4.0953	2.1082e-05
GMDS	6	1624035	2245868	2740	426824	7.2622	1.9045e-13
GML	8	143916217	143928262	71	426824	3.4565	0.00027363
GNA12	7	2767739	2883963	733	426824	3.8633	5.594e-05
GNAI2	3	50264120	50296786	81	426824	3.7505	8.8229e-05
GNB2	7	100271363	100276792	19	426824	4.2893	8.962e-06
GNG7	19	2511218	2702746	1099	426824	6.906	2.4931e-12
GNL1	6	30509154	30525371	53	426824	4.0151	2.9714e-05
GNRH1	8	25276774	25282556	11	426824	8.2095	1.1102e-16
GOLGA2	9	131018108	131038286	60	426824	3.3467	0.00040896
GP1BB	22	19711066	19712297	4	426824	5.2206	8.9184e-08
GPD1	12	50497602	50505103	20	426824	3.6886	0.00011275
GPI	19	34855645	34893318	137	426824	5.1955	1.0207e-07
GPLD1	6	24426060	24495433	631	426824	4.1503	1.6604e-05
GPR17	2	128403439	128410213	38	426824	4.0351	2.7284e-05
GPR19	12	12813995	12849121	137	426824	3.2229	0.00063451
GPR25	1	200842083	200843306	5	426824	4.79	8.3397e-07
GRK5	10	120967197	121215131	1164	426824	5.3642	4.0646e-08
GPS1	17	80009746	80015346	21	426824	4.637	1.7674e-06
GPX1	3	49394609	49395791	2	426824	4.3467	6.9093e-06
GPX3	5	150399999	150408554	52	426824	3.1486	0.00082039
GPX4	19	1103936	1106787	11	426824	4.5967	2.1467e-06
GPX5	6	28493789	28502728	37	426824	5.3426	4.5812e-08
GRN	17	42422491	42430474	17	426824	4.4409	4.4785e-06
NR3C1	5	142657496	143113322	1700	426824	6.5331	3.2204e-11
ARHGAP35	19	47421824	47508334	274	426824	3.4269	0.00030526
GRM1	6	146286032	146758782	1523	426824	3.4773	0.0002532
GSN	9	124030380	124095122	272	426824	3.6656	0.00012338
GSPT1	16	11961985	12010519	190	426824	5.9978	1e-09
GSS	20	33516236	33543794	63	426824	7.0808	7.1659e-13
MSH6	2	48010221	48034092	125	426824	3.8798	5.2267e-05
GTF2B	1	89318321	89357301	163	426824	3.3355	0.00042577
GTF2I	7	74071991	74175022	215	426824	6.1094	5e-10
GUCY2D	17	7905988	7923658	59	426824	4.5422	2.7835e-06
GZMA	5	54398474	54406080	21	426824	3.4118	0.00032273
HIST1H1C	6	26055968	26056699	11	426824	4.5508	2.6725e-06
HIST1H1B	6	27834570	27835359	9	426824	5.3361	4.7477e-08
HIST1H2BD	6	26157419	26171577	55	426824	7.173	3.6676e-13
H3F3A	1	226250408	226259703	28	426824	3.4969	0.00023533
HIST1H1A	6	26017260	26018040	7	426824	5.9759	1.1439e-09
HABP2	10	115310590	115349361	232	426824	7.2705	1.7913e-13
HBZ	16	192921	204504	49	426824	3.8036	7.1318e-05
HCRTR2	6	55039071	55147538	477	426824	4.2915	8.875e-06
HDGF	1	156711899	156722240	30	426824	3.3358	0.00042526
HFE	6	26087422	26096438	46	426824	6.6709	1.271e-11
HIC1	17	1957454	1962981	17	426824	7.7161	5.9952e-15
HIP1	7	75162619	75368290	967	426824	5.0218	2.5599e-07
HINT1	5	130494976	130501041	34	426824	3.2083	0.00066772
HIVEP1	6	12012724	12212270	881	426824	3.2161	0.00064979
HIVEP2	6	143072604	143267495	735	426824	3.9988	3.1834e-05
ZBTB48	1	6640051	6649340	23	426824	7.4351	5.2236e-14
HLA-A	6	29910247	29913661	50	426824	7.5892	1.6098e-14
HLA-B	6	31321649	31324989	77	426824	5.3013	5.7503e-08
HLA-C	6	31236526	31239913	84	426824	4.0106	3.0279e-05
HLA-F	6	29691117	29695073	35	426824	3.9906	3.2948e-05
HLA-G	6	29794756	29798899	76	426824	5.1245	1.4919e-07
HLCS	21	38123189	38362545	1116	426824	3.4562	0.00027396
HLX	1	221052743	221058401	19	426824	3.702	0.00010694
HMGCR	5	74632159	74657926	71	426824	3.1517	0.00081173
HMGA1	6	34204577	34214008	50	426824	5.7308	4.9984e-09
HMMR	5	162887517	162918951	127	426824	3.3198	0.00045034
HMOX2	16	4524719	4560348	160	426824	3.6203	0.00014711
FOXA3	19	46367518	46377055	33	426824	3.4912	0.00024041
HNRNPA1	12	54674480	54680871	11	426824	3.4322	0.00029933
HNRNPF	10	43881065	43904696	98	426824	3.8251	6.535e-05
HNRNPK	9	86582998	86595692	33	426824	5.3785	3.7555e-08
HOXA1	7	27132612	27135625	7	426824	4.8444	6.3502e-07
HOXA3	7	27145803	27179805	107	426824	5.2559	7.3642e-08
HOXA4	7	27168126	27170399	10	426824	4.0147	2.9755e-05
HOXA5	7	27180671	27192309	50	426824	6.1094	5e-10
HOXA6	7	27185202	27187393	6	426824	7.9817	7.2164e-16
HOXA9	7	27202057	27205149	10	426824	7.6566	9.5479e-15
HOXA10	7	27210210	27219880	26	426824	7.6915	7.272e-15
HOXA11	7	27220776	27224835	14	426824	8.014	5.5511e-16
HOXA13	7	27236499	27239725	7	426824	7.8387	2.276e-15
HOXB6	17	46673099	46682343	30	426824	3.5063	0.00022723
HOXC4	12	54388716	54449814	157	426824	5.008	2.75e-07
HOXC9	12	54393877	54397121	12	426824	7.7038	6.6058e-15
HOXC10	12	54374466	54384063	24	426824	5.2125	9.3169e-08
HOXC11	12	54366910	54370203	5	426824	5.3282	4.959e-08
HOXD3	2	177001669	177043737	137	426824	5.2465	7.7498e-08
HOXD8	2	176994422	176997423	9	426824	3.9164	4.4935e-05
HOXD11	2	176971721	176976563	10	426824	3.5262	0.00021076
HOXD12	2	176964530	176965488	6	426824	7.5231	2.6756e-14
HRH1	3	11178779	11304939	519	426824	6.9171	2.3045e-12
PRMT2	21	48055507	48085155	148	426824	3.0963	0.00097964
HSD11B2	16	67465036	67471456	18	426824	4.7725	9.0967e-07
HSD17B1	17	40703984	40707232	18	426824	4.0405	2.6667e-05
HSF1	8	145515270	145538385	92	426824	4.275	9.5586e-06
HSF4	16	67197288	67203848	11	426824	8.0988	2.7756e-16
HSPA1A	6	31782952	31785719	5	426824	4.146	1.6917e-05
HSPA1B	6	31789964	31798032	31	426824	4.6834	1.4106e-06
HSPA1L	6	31777396	31790093	47	426824	6.3165	1.3378e-10
HSPA4	5	132387662	132440709	218	426824	6.1094	5e-10
DNAJC4	11	63997594	64001753	16	426824	3.2562	0.00056455
HSPG2	1	22148737	22263750	572	426824	7.9915	6.6639e-16
IBSP	4	88720702	88733601	65	426824	6.1094	5e-10
ID1	20	30193086	30194318	16	426824	4.1498	1.6641e-05
ID3	1	23884421	23886285	12	426824	4.5257	3.0104e-06
IDUA	4	980785	998317	99	426824	6.1094	5e-10
IFI35	17	41158742	41166476	28	426824	4.5128	3.1994e-06
IGF1	12	102789645	102875563	259	426824	4.5115	3.2178e-06
IGF2R	6	160390131	160527583	535	426824	3.6774	0.00011781
IGFBP2	2	217498127	217529159	114	426824	3.2263	0.00062693
IGFBP5	2	217536828	217560272	83	426824	3.4587	0.00027141
IGFBP7	4	57897237	57976551	534	426824	5.7641	4.1052e-09
IGHMBP2	11	68671319	68708070	179	426824	5.7697	3.9718e-09
RBPJ	4	26165077	26436753	928	426824	5.0701	1.9875e-07
IL12RB1	19	18170371	18197806	137	426824	3.8495	5.919e-05
IL12RB2	1	67773047	67862583	339	426824	3.384	0.00035721
IL18	11	112013974	112034840	64	426824	6.1094	5e-10
FOXK2	17	80477594	80562483	476	426824	6.565	2.6022e-11
INHBA	7	41728601	41742706	33	426824	3.3659	0.0003815
INPP5A	10	134351283	134596984	1203	426824	7.3777	8.0516e-14
INPP5B	1	38326369	38412729	292	426824	7.254	2.0234e-13
EIF3E	8	109213972	109260959	213	426824	6.4129	7.1388e-11
IRF5	7	128577976	128590089	58	426824	4.0975	2.0886e-05
IRS1	2	227596033	227664545	237	426824	5.4531	2.4755e-08
ISL1	5	50678958	50690564	35	426824	7.65	1.0048e-14
ISLR	15	74466087	74469212	16	426824	3.431	0.00030069
ITGA1	5	52084136	52249485	762	426824	5.8377	2.6456e-09
ITGA2	5	52285156	52390609	522	426824	3.8602	5.6642e-05
ITGA2B	17	42449550	42466873	41	426824	5.3812	3.7e-08
ITGA3	17	48133340	48167849	124	426824	4.4651	4.0009e-06
ITGA9	3	37493813	37861281	1666	426824	3.514	0.00022073
ITGAL	16	30483983	30534506	139	426824	3.6767	0.00011812
ITGB1	10	33189246	33247293	232	426824	3.9606	3.7382e-05
ITGB5	3	124480795	124606500	607	426824	5.6985	6.0436e-09
ITGB8	7	20370345	20455382	431	426824	4.6121	1.9931e-06
ITIH1	3	52811602	52826084	65	426824	3.825	6.5385e-05
ITIH4	3	52847006	52864717	80	426824	6.128	4.449e-10
ITPKB	1	226819391	226927028	352	426824	3.3606	0.00038892
ITPR1	3	4535032	4889524	1866	426824	5.1843	1.0841e-07
ITPR2	12	26488285	26986131	2162	426824	6.9985	1.2939e-12
JAK2	9	4985245	5129948	672	426824	3.2516	0.00057377
JARID2	6	15246206	15522273	1220	426824	4.7858	8.5133e-07
KCNA7	19	49570675	49576198	32	426824	3.68	0.00011661
KCND2	7	119913689	120390387	1610	426824	9.0061	1.068e-19
KCNE1	21	35790910	35884573	387	426824	3.1905	0.0007101
KCNJ13	2	233630512	233641275	38	426824	6.6265	1.7184e-11
KCNMA1	10	78629359	79397577	3412	426824	3.862	5.6235e-05
KCNN1	19	18062111	18110133	174	426824	4.3209	7.771e-06
KCNS1	20	43720950	43729753	32	426824	4.9957	2.9318e-07
KIF3C	2	26149455	26205443	222	426824	3.3992	0.00033786
KLC1	14	104095525	104167888	275	426824	6.1094	5e-10
KIF25	6	168418553	168445769	135	426824	5.7307	5e-09
KPNA2	17	66031848	66042970	51	426824	3.6123	0.00015174
KPNA3	13	50273443	50367057	380	426824	4.1105	1.9738e-05
KPNA4	3	160212783	160283376	234	426824	4.0681	2.3702e-05
TNPO1	5	72112418	72210215	272	426824	4.5987	2.1258e-06
AFF3	2	100162326	100759037	2034	426824	5.2576	7.2975e-08
LALBA	12	48961467	48963829	8	426824	3.6807	0.0001163
LAMB2	3	49158547	49170599	27	426824	4.1857	1.4216e-05
LAMC2	1	183147952	183214262	335	426824	3.2694	0.0005388
LASP1	17	37026112	37078023	236	426824	3.1044	0.00095324
LIF	22	30636436	30642840	23	426824	7.3598	9.2093e-14
FADS1	11	61567097	61584529	34	426824	7.3453	1.0264e-13
LLGL2	17	73521783	73571290	308	426824	5.1126	1.5886e-07
LMNB1	5	126112315	126172712	255	426824	4.9546	3.6233e-07
LMX1B	9	129376722	129463311	394	426824	4.4373	4.5554e-06
LNPEP	5	96271346	96365115	378	426824	3.0936	0.00098857
LOXL1	15	74218789	74244478	148	426824	3.92	4.4281e-05
LOXL2	8	23154410	23261722	724	426824	3.4144	0.00031958
LRCH4	7	100171634	100183806	50	426824	3.6928	0.00011088
LRP3	19	33685599	33699773	77	426824	7.5648	1.9429e-14
LRP4	11	46878268	46940173	179	426824	6.1094	5e-10
LRP6	12	12268959	12419811	557	426824	6.2274	2.3718e-10
LRP5	11	68080077	68216743	592	426824	7.2428	2.1981e-13
LRPAP1	4	3505324	3534224	202	426824	4.2806	9.3182e-06
LSS	21	47608360	47648738	195	426824	3.7686	8.2098e-05
LTBP3	11	65306030	65325858	35	426824	6.1094	5e-10
LTF	3	46477496	46506598	160	426824	3.169	0.00076492
LYL1	19	13208002	13213974	28	426824	6.4345	6.1935e-11
NBR1	17	41322498	41363707	137	426824	3.5611	0.00018467
SMAD3	15	67358036	67487533	542	426824	9.5899	4.4105e-22
SMAD5	5	135468536	135518422	173	426824	4.7397	1.0703e-06
SMAD7	18	46446223	46477081	126	426824	6.7937	5.464e-12
SMAD9	13	37418968	37494409	296	426824	7.143	4.5648e-13
MAN2B1	19	12757322	12777591	61	426824	5.0622	2.0725e-07
MAP1B	5	71403118	71505397	335	426824	4.5482	2.7053e-06
MAP4	3	47892180	48130769	540	426824	3.3898	0.0003497
MAPT	17	43971702	44105700	849	426824	8.2001	1.2008e-16
MARK1	1	220701568	220837799	403	426824	3.2389	0.00060004
MARK3	14	103851701	103970168	453	426824	7.4726	3.9316e-14
MAT1A	10	82031576	82049721	85	426824	3.4074	0.00032788
MBL2	10	54525140	54532578	46	426824	7.1958	3.1042e-13
MBNL1	3	151962120	152183569	629	426824	4.6699	1.5065e-06
MC1R	16	89984287	89987385	25	426824	4.8167	7.2977e-07
MC2R	18	13882043	13915535	205	426824	3.4236	0.00030899
MC5R	18	13825543	13826861	8	426824	5.5433	1.4843e-08
ADAM11	17	42836405	42859214	81	426824	3.5022	0.0002307
MDK	11	46402334	46405387	4	426824	6.7606	6.8714e-12
MEF2D	1	156433513	156470634	130	426824	3.8605	5.6577e-05
MEIS1	2	66662257	66799891	473	426824	6.2298	2.335e-10
MAP3K3	17	61699404	61773670	179	426824	4.8905	5.03e-07
MEOX1	17	41717757	41739262	93	426824	5.6991	6.0214e-09
MEOX2	7	15650837	15726308	375	426824	8.356	3.244e-17
MET	7	116312406	116438440	357	426824	4.0704	2.3468e-05
METTL1	12	58162254	58165914	7	426824	3.1378	0.00085107
MFAP3	5	153418519	153437014	76	426824	3.1679	0.00076779
MGMT	10	131265454	131565783	1750	426824	6.4182	6.895e-11
MGP	12	15034115	15038853	13	426824	7.6876	7.494e-15
MICB	6	31462054	31478901	223	426824	4.0391	2.6831e-05
MIPEP	13	24304328	24463587	746	426824	6.3444	1.1166e-10
ATXN3	14	92524896	92572965	288	426824	4.5434	2.7675e-06
MKLN1	7	130794855	131181398	1421	426824	5.34	4.6482e-08
MAP3K11	11	65365226	65381720	50	426824	6.1094	5e-10
AFF1	4	87855758	88062206	733	426824	8.8592	4.0309e-19
MLLT4	6	168227602	168372703	522	426824	3.3184	0.00045269
MLLT6	17	36861873	36886056	67	426824	3.2467	0.00058372
MMP2	16	55513081	55540586	151	426824	6.1094	5e-10
MMP9	20	44637547	44645200	38	426824	4.6844	1.4037e-06
MMP14	14	23305742	23316809	54	426824	5.7659	4.0619e-09
MMP16	8	89049460	89339717	1108	426824	5.5205	1.6904e-08
MNAT1	14	61201459	61435398	625	426824	4.2286	1.1757e-05
MOG	6	29624758	29640149	145	426824	3.6526	0.00012982
MOS	8	57025501	57026541	3	426824	3.3145	0.00045906
MOV10	1	113217048	113243368	89	426824	6.1094	5e-10
MPG	16	127018	135850	38	426824	5.7228	5.2388e-09
MPP2	17	41952727	41987079	157	426824	6.1094	5e-10
MPP3	17	41878167	41910547	103	426824	6.7553	7.127e-12
MRC1	10	18098332	18200091	5	426824	4.9986	2.8877e-07
MYO1B	2	192110107	192290115	615	426824	3.7681	8.2237e-05
MSH3	5	79950467	80172634	944	426824	3.2201	0.00064079
MSRA	8	9911830	10286401	2490	426824	10.586	1.7315e-26
MST1	3	49721380	49726196	8	426824	8.2095	1.1102e-16
MST1R	3	49924435	49941311	36	426824	7.6451	1.0436e-14
MTF1	1	38275239	38325292	137	426824	6.1542	3.7739e-10
MTHFD1	14	64854754	64926725	305	426824	4.8985	4.8277e-07
MTIF2	2	55463756	55496384	153	426824	5.0983	1.7137e-07
MTX1	1	155178490	155183625	13	426824	6.1645	3.5342e-10
MUC1	1	155158300	155162768	6	426824	5.7898	3.5239e-09
MUC3A	7	100547086	100611617	46	426824	3.8712	5.4143e-05
MUSK	9	113430935	113566386	524	426824	7.4439	4.8869e-14
MUTYH	1	45794914	45806142	37	426824	3.8609	5.6484e-05
MYBPC3	11	47352957	47374253	72	426824	7.6588	9.3814e-15
MYD88	3	38179969	38184513	6	426824	3.1109	0.0009325
MYH9	22	36677323	36784107	504	426824	6.4082	7.3619e-11
MYO1A	12	57422301	57444549	77	426824	4.8909	5.0191e-07
MYO1D	17	30819628	31203902	1298	426824	5.2921	6.0452e-08
MYO7B	2	128293378	128395303	441	426824	3.2892	0.00050231
NAB1	2	191513621	191557492	152	426824	5.0422	2.3008e-07
NAB2	12	57482677	57489259	23	426824	4.1621	1.577e-05
NACA	12	57106211	57119326	39	426824	4.8857	5.1541e-07
NAGLU	17	40687951	40696467	28	426824	4.765	9.4404e-07
HNRNPM	19	8509460	8554002	208	426824	4.5578	2.5846e-06
NBL1	1	19969723	19984949	74	426824	5.1126	1.5884e-07
NCAM1	11	112831969	113149158	1497	426824	8.2495	7.9533e-17
NDP	X	43808022	43832921	11	362363	7.8516	2.0539e-15
NDUFB9	8	125551343	125580751	175	426824	3.6855	0.00011412
NDUFV2	18	9102628	9134343	99	426824	4.0711	2.3395e-05
45537	2	242254723	242293442	186	426824	3.9746	3.5256e-05
RPL10A	6	35436178	35438558	16	426824	6.1579	3.6855e-10
NEK3	13	52706779	52733996	105	426824	3.9467	3.961e-05
NEUROD2	17	37760021	37764175	7	426824	3.5145	0.00022032
NFATC1	18	77155772	77289323	857	426824	9.4559	1.6005e-21
NFATC2	20	50003494	50179370	753	426824	3.3168	0.00045526
NFIA	1	61542946	61928460	1517	426824	4.5463	2.7303e-06
NFATC3	16	68118654	68263162	438	426824	3.7075	0.00010465
NFATC4	14	24834885	24848810	44	426824	6.5737	2.4535e-11
NFE2	12	54685891	54718869	67	426824	3.1424	0.00083786
NFE2L1	17	46125686	46138907	43	426824	6.5644	2.6119e-11
NFIC	19	3359561	3469215	539	426824	6.4697	4.9099e-11
NFIX	19	13106584	13209610	302	426824	7.9696	7.9598e-16
NFKB2	10	104153867	104162286	24	426824	4.9343	4.0223e-07
NFKBIL1	6	31514628	31526606	80	426824	3.6502	0.00013103
TONSL	8	145654163	145669871	80	426824	3.5254	0.0002114
NHP2L1	22	42069937	42085296	64	426824	4.4258	4.8048e-06
NINJ2	12	673462	772755	556	426824	3.2786	0.00052165
NME2	17	49242796	49249105	21	426824	3.2014	0.00068373
NMT1	17	43138322	43186384	245	426824	7.5386	2.3759e-14
NOP2	12	6666036	6677498	28	426824	4.5372	2.8498e-06
CNOT3	19	54641436	54659446	82	426824	4.4562	4.172e-06
CNOT4	7	135046547	135194875	440	426824	4.9126	4.493e-07
NOTCH1	9	139388896	139440238	260	426824	3.5833	0.00016963
NPR2	9	35789962	35809728	47	426824	5.1622	1.2204e-07
SLC11A2	12	51373566	51422118	168	426824	6.0773	6.1116e-10
NRAP	10	115348583	115423829	368	426824	3.9753	3.5139e-05
NRCAM	7	107788071	108096841	1466	426824	3.2261	0.00062736
NSF	17	44668035	44834830	139	426824	6.1094	5e-10
NT5E	6	86159302	86205509	133	426824	4.2052	1.3043e-05
NTF4	19	49564323	49568333	12	426824	4.5986	2.1268e-06
NTHL1	16	2089816	2097931	28	426824	4.6127	1.9871e-06
NTRK2	9	87283417	87641985	1503	426824	3.916	4.5013e-05
TNFRSF11B	8	119935796	119964383	150	426824	7.5146	2.8533e-14
OPHN1	X	67262186	67653369	40	361754	3.7727	8.0753e-05
SIX6	14	60975938	60978525	11	426824	7.8516	2.0539e-15
OSM	22	30658817	30662829	18	426824	3.4575	0.0002726
OVOL1	11	65554505	65564690	38	426824	7.7527	4.4964e-15
OXCT1	5	41730167	41870791	399	426824	6.7633	6.7458e-12
P2RX3	11	57105841	57137549	111	426824	7.6385	1.0991e-14
P2RX5	17	3575156	3599698	110	426824	3.1334	0.00086409
PAFAH1B1	17	2496923	2588909	345	426824	6.1257	4.5134e-10
PAFAH1B2	11	117015000	117048889	165	426824	3.8056	7.0741e-05
PRDX1	1	45976707	45988562	55	426824	3.1076	0.0009431
SERPINE1	7	100770370	100782547	59	426824	3.4543	0.00027584
PALM	19	708953	748330	270	426824	3.2976	0.00048763
PAM	5	102201527	102366809	472	426824	3.4787	0.00025189
PAPPA	9	118916071	119164600	829	426824	3.7035	0.00010632
PARN	16	14529557	14724128	576	426824	3.1965	0.00069541
PC	11	66615993	66725847	347	426824	4.6277	1.8486e-06
PCDH7	4	30721951	31148423	1798	426824	3.8601	5.6669e-05
PCNT	21	47743976	47865682	688	426824	4.4975	3.4378e-06
PCSK1	5	95726040	95768985	123	426824	7.715	6.0507e-15
CDK16	X	47077445	47089396	4	361882	4.0738	2.3129e-05
CDK17	12	96672039	96794366	463	426824	3.1668	0.00077075
PDE2A	11	72287184	72385497	392	426824	3.2601	0.00055682
PDE4D	5	58264865	59783925	5564	426824	3.5418	0.00019868
PDE8A	15	85523744	85682376	762	426824	7.1295	5.0372e-13
PDK2	17	48172101	48188733	81	426824	3.7918	7.4765e-05
ENPP2	8	120569317	120685644	454	426824	4.2572	1.0352e-05
PEX1	7	92116337	92157845	102	426824	5.307	5.5723e-08
PEX14	1	10535003	10690815	574	426824	6.6059	1.9754e-11
PFKFB4	3	48555117	48598607	99	426824	3.8152	6.8049e-05
PFKM	12	48499656	48540187	186	426824	5.3393	4.6662e-08
PGA5	11	61008644	61018929	36	426824	3.9252	4.3326e-05
PGD	1	10458884	10480565	75	426824	4.2541	1.0493e-05
PGF	14	75408533	75422467	65	426824	3.1654	0.00077426
PGK1	X	77359666	77382324	2	361341	3.8648	5.56e-05
PGM3	6	83874592	83903655	79	426824	7.7712	3.8858e-15
PHF2	9	96338909	96441869	596	426824	7.4191	5.8967e-14
PIGC	1	172410597	172413230	8	426824	5.1944	1.0271e-07
PIGF	2	46808413	46844251	135	426824	3.1513	0.00081269
PIK3CB	3	138371540	138553780	497	426824	3.4503	0.00028002
PIK3R1	5	67511584	67597649	325	426824	4.1539	1.6346e-05
PIN1	19	9945883	9960365	60	426824	4.0236	2.8662e-05
PITX1	5	134363424	134369964	27	426824	4.8796	5.3139e-07
PITX2	4	111538579	111563279	69	426824	3.306	0.00047312
PITX3	10	103989946	104001231	29	426824	3.7486	8.8909e-05
PKD1	16	2138709	2185899	163	426824	7.4155	6.0563e-14
PKD2	4	88928799	88998931	229	426824	5.7779	3.7827e-09
PLAG1	8	57073463	57123859	168	426824	5.8842	2e-09
PLCB3	11	64018995	64036924	53	426824	5.396	3.4079e-08
PLCG1	20	39766159	39804359	117	426824	7.9347	1.0547e-15
SERPINF2	17	1646015	1658562	84	426824	4.0965	2.0975e-05
PLN	6	118869442	118881587	35	426824	3.496	0.00023613
PLS1	3	142315229	142432506	404	426824	3.7788	7.8789e-05
PLTP	20	44527259	44541003	48	426824	4.7458	1.0384e-06
PLXNA2	1	208195587	208417665	976	426824	3.6357	0.0001386
PNOC	8	28174562	28200872	128	426824	4.1027	2.0421e-05
EXOSC10	1	11126675	11159961	131	426824	4.9523	3.6673e-07
PRRX1	1	170633313	170708541	220	426824	6.1094	5e-10
45540	22	19701987	19710845	12	426824	3.2527	0.00057154
POLR2A	17	7387698	7417935	164	426824	5.2907	6.094e-08
POLR2B	4	57844944	57897334	226	426824	5.8894	1.9385e-09
POLR2E	19	1086578	1095391	60	426824	5.8039	3.2389e-09
POLR2F	22	38349674	38368463	41	426824	5.0938	1.7547e-07
POMC	2	25383722	25391559	31	426824	3.7994	7.2526e-05
PPARA	22	46546458	46639653	349	426824	5.3528	4.3306e-08
PPARD	6	35310335	35395968	397	426824	7.0598	8.3363e-13
PPARG	3	12329349	12475855	556	426824	7.0543	8.6719e-13
MED1	17	37560538	37607527	142	426824	3.1206	0.0009023
CTSA	20	44519591	44527459	25	426824	3.9421	4.0383e-05
PPP1CB	2	28974614	29025806	201	426824	7.6137	1.3323e-14
PPP2CA	5	133532148	133561950	128	426824	4.683	1.4133e-06
PRIM1	12	57125364	57146146	37	426824	4.3078	8.2453e-06
PRKAG1	12	49396055	49413012	32	426824	6.1094	5e-10
PRKAR1B	7	588834	767313	1056	426824	4.1562	1.6182e-05
PRKAR2A	3	48784017	48885270	187	426824	6.1094	5e-10
PRKCD	3	53195223	53226733	112	426824	3.273	0.00053197
PRKCE	2	45878454	46415129	2849	426824	6.5685	2.5418e-11
PKN2	1	89149876	89301938	596	426824	3.7433	9.0794e-05
PRKG1	10	52750911	54058110	6435	426824	5.7133	5.54e-09
MAPK10	4	86933452	87374283	1634	426824	6.1307	4.3735e-10
MAP2K2	19	4090319	4124126	153	426824	4.5367	2.8571e-06
MAP2K6	17	67410838	67538470	466	426824	4.4485	4.3233e-06
DNAJC3	13	96329393	96447243	291	426824	4.0157	2.9639e-05
PRODH	22	18900206	18924066	167	426824	3.8704	5.4338e-05
PROS1	3	93591881	93692934	247	426824	3.68	0.00011663
PRPH	12	49688796	49692481	13	426824	5.0564	2.1357e-07
PRSS3	9	33750464	33799229	195	426824	5.3599	4.1623e-08
RELN	7	103112231	103629963	2656	426824	3.3293	0.00043527
PRSS8	16	31142754	31147151	10	426824	3.7296	9.5892e-05
PSD	10	104162374	104179691	39	426824	3.8378	6.2064e-05
PSEN2	1	227057885	227083804	154	426824	6.8651	3.3218e-12
PSKH1	16	67927175	67963581	111	426824	5.3784	3.7571e-08
PSMA5	1	109941653	109969108	76	426824	3.4066	0.00032889
PSMA6	14	35747811	35786680	181	426824	3.2322	0.00061431
PSMB3	17	36908978	36920484	41	426824	5.495	1.9537e-08
PSMB7	9	127115744	127177752	192	426824	6.3751	9.1403e-11
PYY	17	42030101	42081837	168	426824	7.1099	5.8059e-13
PSMB10	16	67968407	67970780	7	426824	3.4302	0.00030155
PSMC3	11	47440320	47448024	30	426824	3.9475	3.9485e-05
PSMC5	17	61904770	61909387	13	426824	3.2034	0.00067911
PSMD12	17	65336619	65362721	89	426824	3.8016	7.1884e-05
PTBP1	19	797392	812327	102	426824	7.3504	9.881e-14
PTCH1	9	98205264	98279247	284	426824	6.9862	1.412e-12
PTHLH	12	28111017	28125664	58	426824	3.1877	0.00071717
PTH1R	3	46919236	46945289	89	426824	3.3186	0.00045237
PTPN4	2	120517207	120742496	666	426824	3.2154	0.00065126
PTPN12	7	77166773	77269388	398	426824	3.3397	0.0004194
PTPN13	4	87515468	87736332	799	426824	3.7954	7.3688e-05
PTPRG	3	61547243	62280573	3638	426824	4.0379	2.6969e-05
PTPRJ	11	48002101	48192394	563	426824	5.6206	9.5147e-09
PTPRZ1	7	121513159	121702090	665	426824	7.0366	9.8519e-13
PTS	11	112097088	112104696	33	426824	6.1094	5e-10
PTX3	3	157154580	157161417	19	426824	5.4334	2.7646e-08
QARS	3	49133365	49142562	18	426824	7.7907	3.3307e-15
RAB5B	12	56367697	56390467	81	426824	4.5584	2.5778e-06
RAC3	17	79989532	79992080	9	426824	4.3181	7.8683e-06
RAD23A	19	13056628	13064457	20	426824	4.0443	2.6238e-05
RAD23B	9	110045517	110094475	238	426824	3.3434	0.00041383
RAD51B	14	68286496	69149889	3357	426824	5.7099	5.6532e-09
RAF1	3	12625100	12705700	295	426824	4.0866	2.1885e-05
RANBP2	2	109335902	109402267	193	426824	3.8007	7.215e-05
RANGAP1	22	41640781	41682255	143	426824	7.3223	1.219e-13
RAP1GAP	1	21922708	21996010	342	426824	7.5589	2.033e-14
RAPSN	11	47459308	47470730	58	426824	4.1923	1.3809e-05
RARB	3	25215638	25639423	2642	426824	5.2848	6.2905e-08
RARG	12	53604350	53626040	56	426824	3.4696	0.0002606
RASA2	3	141205891	141334186	343	426824	5.1868	1.0696e-07
RASGRF2	5	80256491	80525981	1162	426824	5.7567	4.2888e-09
KDM5A	12	389223	498620	483	426824	3.799	7.265e-05
RBM4	11	66406088	66435856	55	426824	5.8123	3.0816e-09
RBMS1	2	161128662	161350366	752	426824	3.2881	0.00050442
RBMS2	12	56915607	56994859	280	426824	4.1505	1.6585e-05
RCN2	15	77223962	77242601	55	426824	3.2657	0.00054604
RELA	11	65421067	65430443	23	426824	7.7338	5.218e-15
DPF2	11	65101225	65120451	46	426824	3.7558	8.6404e-05
REST	4	57774042	57802010	127	426824	6.1094	5e-10
RFNG	17	80005778	80009650	30	426824	7.2439	2.1794e-13
TRIM27	6	28870779	28891768	108	426824	6.8814	2.9641e-12
RFX2	19	5993175	6110664	498	426824	4.5799	2.3265e-06
RFX4	12	106976685	107156582	645	426824	3.4929	0.00023891
RHCE	1	25687853	25747363	179	426824	4.4849	3.6481e-06
ABCE1	4	146019156	146050676	48	426824	3.2789	0.00052098
ROBO1	3	78646388	79817059	4357	426824	4.7698	9.2219e-07
ROM1	11	62380213	62382592	11	426824	4.938	3.9458e-07
RORA	15	60780483	61521502	3166	426824	3.1299	0.00087422
RORB	9	77112252	77303534	697	426824	3.4717	0.00025863
RPA2	1	28218035	28241255	99	426824	3.6404	0.0001361
RPL5	1	93297594	93307481	26	426824	4.2691	9.8114e-06
RPL7A	9	136215069	136218280	23	426824	4.472	3.8748e-06
RPL13	16	89613324	89633237	98	426824	3.4846	0.00024639
RPL23A	17	27047000	27051374	10	426824	3.6982	0.00010857
RPL24	3	101399934	101405564	26	426824	3.5507	0.00019207
RPLP0	12	120634502	120639014	16	426824	3.2483	0.00058045
MRPL12	17	79670400	79674556	31	426824	3.3651	0.00038261
RPN1	3	128338813	128369719	127	426824	4.7288	1.1291e-06
RPS10	6	34385231	34393902	50	426824	3.4152	0.00031867
RPS12	6	133135708	133142007	42	426824	7.7115	6.2172e-15
RPS20	8	56980739	56987140	35	426824	3.3874	0.00035277
RPS27A	2	55459039	55462989	22	426824	7.0344	1.0006e-12
RRAD	16	66955582	66959439	8	426824	4.7103	1.2366e-06
RREB1	6	7107830	7252213	488	426824	8.7693	8.9928e-19
RTN1	14	60062694	60337557	890	426824	3.844	6.053e-05
RTN2	19	45988546	46000313	51	426824	4.6535	1.6313e-06
SORT1	1	109852187	109940563	219	426824	3.3938	0.0003447
SALL1	16	51169886	51185183	36	426824	7.7768	3.7192e-15
SBF1	22	50883429	50913467	166	426824	6.5657	2.5896e-11
MSMO1	4	166248818	166264316	98	426824	5.7829	3.6717e-09
SCNN1G	16	23194040	23228201	192	426824	7.2847	1.6115e-13
SCTR	2	120197419	120282028	421	426824	3.2923	0.00049691
SRL	16	4239375	4292081	290	426824	4.0975	2.0879e-05
SDF2	17	26975374	26989207	33	426824	4.0182	2.9323e-05
SEMA3F	3	50192562	50226508	111	426824	6.61	1.9215e-11
SEPP1	5	42799982	42812024	43	426824	5.8356	2.6804e-09
SFRP4	7	37945534	37956525	68	426824	6.1094	5e-10
SFTPD	10	81697496	81708861	61	426824	3.7417	9.1383e-05
SGCA	17	48243240	48253293	44	426824	4.3288	7.497e-06
SGTA	19	2754711	2783363	145	426824	4.5188	3.1092e-06
SH3BGRL	X	80457303	80554046	8	360517	3.6658	0.0001233
ITSN1	21	35014706	35261609	763	426824	5.5098	1.7957e-08
SHBG	17	7517382	7536700	63	426824	6.2933	1.5538e-10
SHC1	1	154934774	154946959	30	426824	3.6202	0.00014717
FBXW4	10	103370421	103455345	238	426824	4.2167	1.2393e-05
ST3GAL2	16	70413338	70472991	134	426824	3.4062	0.00032942
SIM1	6	100832891	100912805	308	426824	4.6807	1.4294e-06
SIPA1	11	65405578	65418391	35	426824	6.1094	5e-10
SIX1	14	61111417	61116155	7	426824	5.2374	8.141e-08
SKIV2L	6	31926581	31937532	54	426824	4.5291	2.9618e-06
SLC1A3	5	36606457	36688436	310	426824	7.411	6.2659e-14
SLC1A5	19	47263587	47292280	146	426824	3.9318	4.2164e-05
SLC2A4	17	7184986	7191367	16	426824	3.8409	6.1281e-05
SLC3A2	11	62623484	62656355	67	426824	3.2811	0.00051702
SLC4A1	17	42325758	42351654	93	426824	7.4797	3.7248e-14
SLC4A2	7	150755299	150773614	69	426824	7.3767	8.1102e-14
SLC5A3	21	35445503	35515334	267	426824	4.1402	1.7348e-05
SLC6A2	16	55689542	55740104	258	426824	3.9778	3.4784e-05
SLC6A4	17	28521337	28562986	142	426824	7.2593	1.9457e-13
SLC6A6	3	14444076	14530857	344	426824	3.7453	9.0095e-05
SLC6A7	5	149569520	149590635	117	426824	3.4471	0.00028337
SLC8A1	2	40339286	40739575	2151	426824	6.463	5.1313e-11
SLC9A5	16	67282855	67306094	55	426824	6.1094	5e-10
SLC12A2	5	127419483	127525380	313	426824	3.2992	0.00048472
SLC12A4	16	67977377	68002597	78	426824	4.4454	4.3861e-06
SLC15A2	3	121613171	121663034	233	426824	3.243	0.00059141
SLC17A1	6	25783125	25832287	257	426824	5.0736	1.9515e-07
SLCO1A2	12	21417534	21548371	684	426824	4.4863	3.6228e-06
SLC22A1	6	160542821	160580147	157	426824	5.5926	1.1187e-08
SLIT1	10	98757795	98945683	840	426824	3.205	0.00067539
SLIT3	5	168088738	168728133	3359	426824	3.8522	5.854e-05
SMARCD1	12	50478760	50494494	37	426824	3.4438	0.00028676
SMARCD3	7	150936059	150974231	157	426824	6.6006	2.0476e-11
SMS	X	21958691	22025798	12	361118	3.3312	0.00043232
SUMO2	17	73163825	73179098	49	426824	3.3427	0.00041482
SNRNP70	19	49588465	49611870	91	426824	4.2498	1.0698e-05
SNTA1	20	31995763	32031698	99	426824	7.5034	3.1086e-14
SNX2	5	122110691	122170234	297	426824	3.3211	0.0004483
SNTB2	16	69221050	69342955	405	426824	3.526	0.00021091
SON	21	34915344	34949820	83	426824	3.1327	0.00086618
SOX5	12	23682438	24715383	4678	426824	4.4673	3.9607e-06
SOX10	22	38368319	38380556	20	426824	4.4888	3.5816e-06
SOX15	17	7491496	7494037	8	426824	3.4486	0.00028175
SPARC	5	151040657	151066615	109	426824	3.3376	0.00042257
SPG7	16	89574802	89624174	264	426824	4.1095	1.9829e-05
SPI1	11	47376409	47400127	122	426824	3.1086	0.00094004
SPP1	4	88896802	88904563	29	426824	4.9083	4.5943e-07
SPTBN1	2	54683454	54898583	1070	426824	8.9662	1.5345e-19
SPTBN2	11	66449967	66496716	115	426824	6.1728	3.3536e-10
SREBF2	22	42229083	42303312	258	426824	4.2456	1.09e-05
SRM	1	11114649	11120091	12	426824	5.4013	3.3078e-08
SRP19	5	112196885	112228776	195	426824	6.379	8.9099e-11
SRP54	14	35451901	35498773	229	426824	6.1094	5e-10
SSR1	6	7281283	7313541	225	426824	4.7983	8.0011e-07
SSR3	3	156257929	156272973	57	426824	5.2661	6.9664e-08
SSRP1	11	57093459	57103351	33	426824	3.4095	0.00032536
SSTR5	16	1122756	1131454	80	426824	4.1501	1.6614e-05
ST5	11	8714899	8932498	872	426824	9.0244	9.0317e-20
ST13	22	41220539	41253012	94	426824	3.4544	0.00027576
STAT5A	17	40439565	40463961	89	426824	5.2236	8.7739e-08
STAT5B	17	40351195	40428478	186	426824	6.1094	5e-10
SULT1E1	4	70706930	70725870	70	426824	5.5691	1.2804e-08
NEK4	3	52744796	52804965	215	426824	4.5259	3.0076e-06
STK3	8	99466859	99954799	1254	426824	4.679	1.4414e-06
STK10	5	171469074	171615346	760	426824	3.7229	9.8471e-05
STK11	19	1205798	1228434	101	426824	4.9075	4.6132e-07
STX4	16	31044416	31051489	15	426824	3.4948	0.00023725
STXBP1	9	130374486	130454995	220	426824	4.1003	2.0629e-05
SUOX	12	56391043	56399309	20	426824	3.7653	8.3171e-05
SUPT6H	17	26989221	27029255	88	426824	3.5438	0.00019719
SURF1	9	136218660	136223361	23	426824	3.8043	7.1115e-05
SURF2	9	136223421	136228041	32	426824	4.1397	1.7389e-05
SURF4	9	136228325	136244820	87	426824	4.886	5.1449e-07
MED22	9	136207751	136215011	36	426824	3.7903	7.5226e-05
SURF6	9	136197543	136203047	26	426824	3.1074	0.00094377
SVIL	10	29746274	30025864	1607	426824	6.2369	2.2316e-10
TAC3	12	57403781	57410344	14	426824	4.8313	6.7818e-07
TACR3	4	104510625	104640973	553	426824	5.9362	1.4585e-09
TAF2	8	120743014	120845074	382	426824	4.035	2.73e-05
TAGLN	11	117070040	117075508	32	426824	3.9421	4.0386e-05
TAF5	10	105127724	105148822	50	426824	3.1039	0.00095489
TBL1X	X	9431335	9687780	61	361753	3.5295	0.00020816
TBX2	17	59477257	59486827	40	426824	5.278	6.5296e-08
TBX6	16	30097114	30103258	23	426824	4.0192	2.9196e-05
TBX15	1	119425666	119532179	399	426824	6.6853	1.1519e-11
TBXA2R	19	3594504	3606831	54	426824	4.1824	1.4421e-05
TBXAS1	7	139478047	139720125	1063	426824	4.516	3.1517e-06
TCEA3	1	23707555	23751269	181	426824	4.1241	1.8606e-05
TCF4	18	52889562	53303252	1243	426824	5.9061	1.7511e-09
TBX3	12	115108059	115121969	51	426824	6.8933	2.7249e-12
TCF3	19	1609289	1652328	207	426824	3.6339	0.00013961
TCF7	5	133450402	133483920	147	426824	3.9197	4.433e-05
TCF7L2	10	114709978	114927437	809	426824	7.9771	7.4893e-16
TCF12	15	57210833	57580716	1603	426824	3.7835	7.7332e-05
TCF20	22	42556019	42664768	321	426824	3.8609	5.648e-05
MLX	17	40719078	40725221	23	426824	4.0604	2.4491e-05
TCN1	11	59620281	59634041	37	426824	4.0129	2.9995e-05
TCN2	22	31003070	31023047	168	426824	3.1116	0.00093027
TCP11	6	35085848	35109187	118	426824	3.408	0.00032722
TRG	7	38279625	38407656	803	426824	4.1203	1.8919e-05
TCTA	3	49449639	49453909	11	426824	7.911	1.2768e-15
TEAD3	6	35441374	35464884	93	426824	5.6889	6.3929e-09
TEC	4	48137800	48271814	629	426824	3.4094	0.00032547
TEF	22	41763337	41795332	112	426824	6.1094	5e-10
TERF2	16	69389464	69419891	73	426824	3.8515	5.8706e-05
TFAP4	16	4307187	4323001	41	426824	6.1876	3.0537e-10
TFCP2	12	51487539	51566926	316	426824	5.9995	9.8976e-10
NR2F2	15	96869157	96883492	31	426824	3.6119	0.00015198
TFE3	X	48886237	48900990	1	362377	3.1351	0.00085898
TFPI	2	188328957	188419219	310	426824	3.805	7.0908e-05
TGFA	2	70674412	70781147	462	426824	5.2808	6.4322e-08
TGFB1	19	41836812	41859831	58	426824	5.5664	1.3e-08
TGFB2	1	218518676	218617961	326	426824	4.8088	7.5912e-07
TGFBI	5	135364584	135399507	135	426824	5.3341	4.7999e-08
TGFBR2	3	30647994	30735634	429	426824	5.969	1.1937e-09
TGFBR3	1	92145900	92371559	1027	426824	5.8826	2.0197e-09
TGIF1	18	3411925	3458409	214	426824	3.1262	0.00088531
THBS3	1	155165379	155177772	30	426824	7.2124	2.7484e-13
THOP1	19	2785464	2813599	126	426824	4.6874	1.3832e-06
THRB	3	24158644	24536772	1712	426824	6.5881	2.2268e-11
TIMP2	17	76849059	76921472	416	426824	7.5358	2.4266e-14
TJP1	15	29992338	30261038	1046	426824	4.253	1.0547e-05
TLE3	15	70340129	70390274	194	426824	4.6743	1.4749e-06
TLN1	9	35697334	35732392	101	426824	5.2089	9.5e-08
TSPAN6	X	99882105	99892101	1	362323	3.394	0.00034446
TM7SF2	11	64879326	64883707	14	426824	3.9165	4.4925e-05
TNFAIP1	17	26662548	26674035	36	426824	5.9905	1.0462e-09
TNXB	6	32008932	32077151	262	426824	4.053	2.5283e-05
TOP1	20	39657462	39753127	257	426824	6.9583	1.7219e-12
TP53	17	7571720	7590868	73	426824	3.624	0.00014503
TPM1	15	63334838	63364114	133	426824	3.3227	0.00044583
TPM2	9	35681990	35690583	34	426824	4.0619	2.4336e-05
HSP90B1	12	104324112	104341708	92	426824	4.2657	9.9628e-06
TRIP6	7	100464950	100471076	24	426824	6.6565	1.4019e-11
TRPC1	3	142443266	142526730	271	426824	3.3483	0.00040657
TRPS1	8	116420724	116713299	847	426824	8.8739	3.5304e-19
TSC2	16	2097472	2138713	200	426824	7.8586	1.9429e-15
TUBG1	17	40761358	40767256	12	426824	4.3596	6.5152e-06
TNFRSF4	1	1146706	1149703	12	426824	3.4503	0.00028002
TXK	4	48068410	48136273	220	426824	3.4184	0.00031494
TYR	11	88911040	89028927	431	426824	3.9314	4.223e-05
UBA7	3	49842638	49851391	23	426824	7.8215	2.609e-15
UBE2B	5	133706843	133727799	65	426824	4.0559	2.4973e-05
UBE2G1	17	4172512	4269969	258	426824	4.0341	2.7406e-05
UBE2L3	22	21903736	21978323	205	426824	6.1094	5e-10
SUMO1	2	203070903	203103322	91	426824	6.1094	5e-10
UBTF	17	42282401	42298994	42	426824	6.1094	5e-10
UGT8	4	115519611	115598202	283	426824	3.6784	0.00011733
UMPS	3	124449213	124468120	87	426824	5.3474	4.4621e-08
USP4	3	49314577	49377536	151	426824	6.1094	5e-10
UPK3A	22	45680868	45691755	55	426824	3.3672	0.0003797
UQCRC1	3	48636432	48647391	27	426824	4.2817	9.2732e-06
UQCRC2	16	21964609	21994668	73	426824	3.1169	0.00091378
VARS	6	31745295	31763712	54	426824	5.5708	1.2681e-08
VASP	19	46010688	46030247	74	426824	4.6983	1.3116e-06
VTN	17	26694298	26697373	12	426824	4.8277	6.9072e-07
ZAN	7	100331249	100395419	241	426824	6.2379	2.2178e-10
WIPF1	2	175424302	175547667	325	426824	3.4654	0.00026476
WNT1	12	49372236	49376396	4	426824	6.0712	6.3497e-10
WNT2	7	116916685	116963343	139	426824	3.2361	0.00060585
WNT3	17	44839872	44896126	193	426824	7.6285	1.1879e-14
WNT7B	22	46316246	46373008	354	426824	5.3126	5.4023e-08
WNT10B	12	49359123	49365641	18	426824	4.2025	1.3197e-05
WNT2B	1	113010040	113063910	201	426824	6.1094	5e-10
XBP1	22	29190548	29196560	11	426824	7.8516	2.0539e-15
XPC	3	14186647	14220172	138	426824	3.2328	0.00061284
XRCC1	19	44047464	44079730	161	426824	4.222	1.2106e-05
XRCC3	14	104163945	104181823	61	426824	7.6581	9.4369e-15
XRCC4	5	82373317	82649579	1139	426824	5.4907	2.0012e-08
YWHAE	17	1247833	1303669	340	426824	3.5158	0.00021925
ZFPL1	11	64851694	64855874	8	426824	4.3742	6.0936e-06
ZNF8	19	58790314	58827023	165	426824	3.2062	0.00067239
ZNF10	12	133707214	133736051	104	426824	4.4171	5.0023e-06
ZKSCAN1	7	99613204	99642803	96	426824	3.2069	0.00067078
MZF1	19	59073284	59085757	46	426824	3.7551	8.663e-05
ZBTB25	14	64916285	64970656	178	426824	5.2528	7.4899e-08
ZNF75A	16	3355406	3372935	63	426824	4.2449	1.0935e-05
ZNF76	6	35226691	35263762	167	426824	6.3056	1.4358e-10
ZNF132	19	58944181	58951589	32	426824	4.0414	2.6568e-05
ZNF140	12	133657005	133685566	12	426824	3.9766	3.4958e-05
ZNF141	4	331417	370076	183	426824	4.2995	8.5576e-06
ZBTB16	11	113930289	114126702	912	426824	4.4211	4.9091e-06
ZNF148	3	124944513	125094198	468	426824	4.0443	2.6235e-05
ZBTB17	1	16268364	16302627	108	426824	6.1094	5e-10
ZNF165	6	28048482	28057341	40	426824	4.1763	1.4815e-05
TRIM26	6	30152232	30181271	258	426824	5.1591	1.2408e-07
ZNF184	6	27418521	27440897	114	426824	3.6289	0.00014231
ZSCAN26	6	28234788	28246001	36	426824	5.7883	3.5552e-09
ZKSCAN8	6	28109688	28127250	76	426824	4.2067	1.2958e-05
ZSCAN9	6	28193029	28201265	53	426824	6.7427	7.7738e-12
ZNF232	17	5009029	5026411	74	426824	3.4317	0.00029993
ZYX	7	143078338	143088204	45	426824	3.193	0.0007039
LUZP1	1	23410516	23504301	274	426824	4.0978	2.0857e-05
DNALI1	1	38022520	38032458	49	426824	3.8028	7.1537e-05
LAPTM5	1	31205315	31230683	109	426824	3.1956	0.00069775
EVI5	1	92974253	93257961	1025	426824	6.1325	4.3262e-10
ALMS1	2	73612886	73837047	744	426824	3.9554	3.8197e-05
PAX8	2	113973574	114036527	291	426824	4.9173	4.3879e-07
FZD5	2	208627310	208634143	22	426824	4.1394	1.741e-05
SEMA3B	3	50305040	50314573	20	426824	3.0955	0.00098237
SLMAP	3	57741948	57915597	451	426824	5.9915	1.0398e-09
USP7	16	8985951	9057341	332	426824	3.3736	0.00037094
KCNAB1	3	155838337	156256927	1790	426824	4.1892	1.3995e-05
REEP5	5	112212081	112258339	267	426824	6.6749	1.237e-11
ALDH5A1	6	24495197	24537435	263	426824	4.1921	1.3822e-05
PRRC2A	6	31588450	31605554	104	426824	4.2255	1.1922e-05
BAG6	6	31606805	31620953	67	426824	4.7977	8.0242e-07
GPANK1	6	31629006	31634060	37	426824	4.867	5.6665e-07
DDX39B	6	31497996	31510252	96	426824	3.2158	0.00065047
ABHD16A	6	31654726	31671137	62	426824	5.1208	1.5209e-07
OR2H2	6	29553818	29556745	17	426824	3.6383	0.00013722
NELFE	6	31919864	31926864	26	426824	4.3677	6.2786e-06
LST1	6	31553956	31556686	21	426824	3.5252	0.00021159
EPM2A	6	145946440	146057128	356	426824	4.9219	4.2859e-07
MTERF1	7	91502021	91510016	22	426824	3.4648	0.00026531
SHFM1	7	96318079	96339203	78	426824	6.1094	5e-10
ZNF212	7	148936741	148952700	76	426824	4.0746	2.3049e-05
CCDC6	10	61548505	61666414	579	426824	4.6116	1.9981e-06
SLC25A16	10	70242090	70287280	222	426824	3.1293	0.00087607
ADAM12	10	127700960	128077127	1997	426824	7.4403	5.0217e-14
FOSL1	11	65659616	65667997	34	426824	3.6726	0.00012004
SSPN	12	26348032	26387710	156	426824	4.8503	6.1651e-07
KMT2D	12	49412758	49453935	88	426824	7.2324	2.372e-13
HMGA2	12	66218240	66360071	440	426824	5.5492	1.4346e-08
CDK2AP1	12	123745517	123756863	44	426824	6.1989	2.8427e-10
AP3B2	15	83328033	83378660	186	426824	3.8584	5.7062e-05
NPRL3	16	135800	188697	201	426824	3.8911	4.9901e-05
RND2	17	41177258	41184058	20	426824	3.9317	4.2169e-05
SLC14A2	18	42792947	43263072	2306	426824	4.8231	7.0655e-07
ELL	19	18553473	18632937	339	426824	6.1424	4.0646e-10
SYMPK	19	46318700	46366548	232	426824	3.4401	0.00029078
DGCR6	22	18893736	18899601	50	426824	3.8909	4.9928e-05
DGCR14	22	19117792	19132190	56	426824	3.9214	4.4014e-05
SYN3	22	32908539	33454377	2649	426824	4.271	9.7317e-06
RBM10	X	47004617	47046214	2	361666	3.5292	0.00020838
UBL4A	X	153712056	153714932	1	362529	3.2057	0.00067363
SLC10A3	X	153715645	153719002	1	361620	3.2548	0.00056741
TKTL1	X	153523979	153558713	8	361116	3.6187	0.00014802
ARID1A	1	27022522	27108601	208	426824	3.9628	3.7031e-05
DYSF	2	71680347	71913895	1159	426824	3.6333	0.0001399
AXIN1	16	337440	405244	426	426824	8.6104	3.6404e-18
AXIN2	17	63524681	63557740	120	426824	7.6858	7.605e-15
FZD1	7	90893783	90898132	10	426824	3.3364	0.00042437
FZD4	11	86656717	86666440	30	426824	5.7854	3.6162e-09
FZD7	2	202899310	202903160	8	426824	7.8865	1.5543e-15
HIST1H2AL	6	27833107	27833576	5	426824	6.0444	7.4986e-10
HIST1H2AC	6	26124370	26139337	93	426824	5.9333	1.4846e-09
HIST1H2BL	6	27775257	27775709	2	426824	5.0037	2.812e-07
HIST1H2BN	6	27805544	27821533	52	426824	7.1365	4.7878e-13
HIST1H2BF	6	26199787	26200216	6	426824	5.4947	1.9573e-08
HIST1H2BC	6	26113389	26124266	79	426824	6.1538	3.7823e-10
HIST1H2BO	6	27861203	27926100	277	426824	5.6894	6.3747e-09
HIST2H2BE	1	149856010	149858232	7	426824	5.5575	1.3684e-08
HIST1H3A	6	26020718	26021186	3	426824	3.9677	3.6282e-05
HIST1H3C	6	26045639	26046097	3	426824	5.3762	3.8042e-08
HIST1H3I	6	27839623	27840099	4	426824	6.9895	1.3797e-12
HIST1H3J	6	27858093	27858570	1	426824	4.0556	2.5e-05
HIST1H4A	6	26021907	26022278	2	426824	4.6243	1.8792e-06
HIST1H4C	6	26104176	26104565	3	426824	5.434	2.7553e-08
HIST1H4B	6	26027124	26027480	7	426824	4.432	4.6688e-06
HIST1H4L	6	27840926	27841289	2	426824	5.276	6.6018e-08
PIP4K2B	17	36921944	36956218	117	426824	5.6192	9.5895e-09
PLA2G10	16	14766405	14788526	32	426824	3.2596	0.00055789
EEA1	12	93166285	93323107	504	426824	4.1305	1.8099e-05
ANXA9	1	150954499	150968114	52	426824	4.3839	5.8285e-06
BBOX1	11	27062252	27149354	403	426824	4.4815	3.7067e-06
NR0B2	1	27237975	27240567	9	426824	5.6687	7.1956e-09
DYRK2	12	68042512	68056444	45	426824	3.1922	0.00070593
DUSP11	2	73989325	74007284	38	426824	3.7661	8.2919e-05
DOC2A	16	30016835	30023424	14	426824	3.2398	0.0005981
KLF11	2	10170776	10194963	106	426824	5.3423	4.5878e-08
SUPT3H	6	44794467	45345788	2312	426824	6.8161	4.6764e-12
CDC42BPA	1	227177566	227506193	1896	426824	4.1494	1.667e-05
MAP4K3	2	39476407	39664453	721	426824	3.2359	0.00060636
PRSS12	4	119201193	119274053	253	426824	3.4798	0.00025089
PPFIBP2	11	7534996	7678537	801	426824	3.1458	0.00082808
PPFIA1	11	70116806	70230607	394	426824	4.1466	1.6873e-05
SLC43A1	11	57252004	57283192	96	426824	3.3735	0.00037116
CNTNAP1	17	40834632	40852011	46	426824	3.1407	0.00084268
IKBKG	X	153769419	153796804	2	362597	3.4197	0.00031348
DGKZ	11	46354455	46402104	126	426824	6.6441	1.5253e-11
CYP4F2	19	15988834	16008884	102	426824	3.269	0.00053973
COPS3	17	17149938	17184617	157	426824	6.6763	1.2252e-11
API5	11	43333505	43366080	99	426824	3.9535	3.8515e-05
DENR	12	123237371	123255953	56	426824	4.162	1.5775e-05
MADD	11	47290927	47351582	220	426824	6.1094	5e-10
MKNK1	1	47023079	47069966	173	426824	4.223	1.2053e-05
LY6D	8	143866298	143868008	8	426824	3.1769	0.00074432
TNFSF11	13	43136872	43182149	184	426824	6.3711	9.3862e-11
RDH16	12	57345215	57353158	24	426824	4.1429	1.7144e-05
KLF7	2	207938861	208031970	426	426824	3.7858	7.6623e-05
PPAP2A	5	54720670	54830906	372	426824	6.9925	1.35e-12
PPAP2B	1	56960419	57045257	361	426824	5.1708	1.1654e-07
HSD17B6	12	57146237	57181574	72	426824	5.4722	2.2228e-08
SKAP1	17	46210802	46507596	954	426824	4.0423	2.6467e-05
TNKS	8	9412756	9639856	1213	426824	8.1066	2.6027e-16
IRS2	13	110406184	110438914	141	426824	6.1094	5e-10
EIF3H	8	117657055	117768258	368	426824	5.0434	2.2865e-07
SLC4A4	4	72053003	72437804	1286	426824	3.158	0.00079424
VAMP8	2	85804614	85809156	16	426824	3.5993	0.00015953
STX10	19	13254872	13261188	14	426824	3.6586	0.00012678
JMJD7-PLA2G4B	15	42120283	42140346	111	426824	3.1972	0.00069389
SRSF9	12	120899471	120907558	25	426824	3.7427	9.1026e-05
MARCO	2	119699745	119752236	286	426824	7.3817	7.8154e-14
GALNT4	12	89913189	89918583	18	426824	3.2455	0.00058625
DGAT1	8	145538246	145550582	47	426824	4.7701	9.2078e-07
B4GALT2	1	44444874	44456843	33	426824	3.7262	9.7212e-05
B3GALT4	6	33244917	33246602	3	426824	3.5455	0.00019592
B3GALT1	2	168346692	168727366	1559	426824	3.5273	0.00020995
TRADD	16	67188088	67193812	14	426824	6.1094	5e-10
CTSF	11	66330935	66336047	18	426824	4.8454	6.3168e-07
GBF1	10	104005255	104142656	339	426824	4.5307	2.9398e-06
RNMT	18	13726659	13764555	150	426824	6.1094	5e-10
CRADD	12	94071121	94289530	898	426824	8.0822	3.1802e-16
TNFSF13	17	7461609	7464925	13	426824	4.5008	3.3854e-06
TNFSF12	17	7452375	7461207	35	426824	5.3418	4.6005e-08
TNFSF10	3	172223298	172241297	88	426824	3.5775	0.00017348
PABPC4	1	40026485	40042522	64	426824	4.6808	1.4286e-06
MPDZ	9	13105700	13279660	581	426824	4.4266	4.7874e-06
MATN4	20	43922086	43937206	71	426824	4.3234	7.6828e-06
RGS11	16	318300	325941	46	426824	4.3745	6.0863e-06
RGS9	17	63133456	63223821	388	426824	8.3955	2.3187e-17
FBP2	9	97321002	97356075	251	426824	5.1696	1.1732e-07
TNFRSF11A	18	59992520	60054943	342	426824	7.8297	2.4444e-15
BANF1	11	65769550	65771617	10	426824	3.7427	9.1034e-05
HESX1	3	57231866	57261656	72	426824	3.8645	5.5664e-05
CES2	16	66968347	66978999	36	426824	7.3197	1.2423e-13
IQGAP1	15	90931473	91045475	438	426824	6.2839	1.6514e-10
SOCS2	12	93963598	93970521	24	426824	3.1223	0.00089731
HCAR3	12	123199303	123201439	12	426824	3.533	0.00020545
LDB1	10	103866315	103880210	43	426824	4.6149	1.9664e-06
IER3	6	30710976	30712327	8	426824	3.1331	0.00086482
VNN2	6	133065009	133084598	122	426824	7.7731	3.8303e-15
NAE1	16	66836781	66864880	87	426824	6.0109	9.2232e-10
DDX18	2	118572255	118589953	82	426824	5.5718	1.2609e-08
TAX1BP1	7	27778992	27869386	316	426824	7.1138	5.6447e-13
MCM3AP	21	47655047	47706211	236	426824	3.6046	0.00015632
EIF2B2	14	75469612	75476294	23	426824	7.4871	3.5194e-14
EIF2S2	20	32676115	32700085	52	426824	5.2679	6.9e-08
BUD31	7	99006243	99017239	50	426824	3.1503	0.00081554
MTMR3	22	30279149	30426857	539	426824	6.6103	1.9183e-11
GYG2	X	2746863	2800861	20	361770	3.5062	0.00022732
ENDOU	12	48103517	48119355	60	426824	3.3564	0.00039489
CACNA1G	17	48638429	48704835	255	426824	4.0243	2.8571e-05
HERC1	15	63900817	64126148	853	426824	5.4899	2.0112e-08
BSN	3	49591922	49708982	287	426824	8.1031	2.678e-16
SKAP2	7	26697397	27034862	1230	426824	7.2679	1.8255e-13
FUBP3	9	133454954	133513739	242	426824	7.8659	1.8319e-15
AP3D1	19	2100987	2151556	309	426824	6.4224	6.7062e-11
H1FX	3	129033614	129035120	14	426824	3.6939	0.00011043
RPS6KA4	11	64126625	64139687	37	426824	3.4737	0.00025669
NOL3	16	67204400	67209640	14	426824	7.8017	3.0531e-15
KALRN	3	123813558	124440036	2933	426824	3.3379	0.00042205
MAP3K14	17	43340488	43394414	171	426824	3.4298	0.00030199
HIP1R	12	123319045	123347508	125	426824	4.1255	1.8497e-05
NAT8	2	73867850	73869537	13	426824	3.8764	5.2998e-05
PKD2L1	10	102047903	102090243	182	426824	6.1094	5e-10
CCRL2	3	46448721	46454488	30	426824	5.4421	2.6322e-08
UBE2M	19	59067079	59070343	15	426824	4.1043	2.0275e-05
SPAG9	17	49039535	49198226	457	426824	6.7265	8.6873e-12
ARTN	1	44398992	44402912	14	426824	3.3013	0.00048119
NFS1	20	34256610	34287287	114	426824	3.8434	6.0681e-05
SLC7A6	16	68298419	68335726	113	426824	4.736	1.09e-06
PAPSS2	10	89419476	89507462	384	426824	7.3368	1.094e-13
DIRAS3	1	68511645	68517314	26	426824	4.7225	1.165e-06
SART1	11	65729160	65747607	80	426824	4.286	9.0976e-06
DNAJA3	16	4475806	4506776	124	426824	4.1453	1.6967e-05
TBX18	6	85442214	85473954	83	426824	3.8127	6.8725e-05
USP8	15	50716579	50793280	337	426824	4.346	6.9318e-06
ATP6V0D1	16	67471917	67515089	115	426824	6.5336	3.2105e-11
SLC16A6	17	66263167	66287405	106	426824	3.2801	0.00051882
SLC16A3	17	80186282	80197375	58	426824	3.4082	0.00032692
KCNQ4	1	41249684	41306124	213	426824	3.8167	6.7617e-05
CBFA2T2	20	32077928	32237837	345	426824	8.765	9.3421e-19
HGS	17	79650962	79669151	127	426824	3.2601	0.00055688
OSMR	5	38845960	38935743	400	426824	3.3867	0.00035366
SLC24A1	15	65903618	65953334	160	426824	3.97	3.5934e-05
KCNAB3	17	7825177	7833180	31	426824	3.79	7.532e-05
HACD1	10	17631031	17659383	139	426824	3.3161	0.00045637
VAPB	20	56964175	57026157	241	426824	4.1517	1.6501e-05
VAPA	18	9913955	9960018	207	426824	3.0923	0.00099304
MTA2	11	62360675	62369312	23	426824	5.0197	2.5878e-07
NOLC1	10	103911933	103923627	26	426824	3.4058	0.0003298
TBRG4	7	45139699	45151346	59	426824	4.1005	2.0614e-05
UBE2L6	11	57319128	57335803	60	426824	3.5489	0.00019342
RPS6KA5	14	91335086	91526993	756	426824	7.6217	1.2513e-14
CACNA2D2	3	50400230	50540892	446	426824	4.0794	2.2578e-05
MFHAS1	8	8640864	8751131	728	426824	8.0094	5.7617e-16
PDLIM7	5	176910395	176924606	38	426824	5.1818	1.0985e-07
STK17B	2	196998307	197036336	185	426824	3.8754	5.3219e-05
CYTH1	17	76670130	76778376	375	426824	3.8719	5.3999e-05
BCL7C	16	30845373	30905852	128	426824	3.4849	0.00024616
WDR46	6	33246682	33257304	55	426824	3.3975	0.00034001
ZBTB22	6	33282182	33285719	9	426824	3.5873	0.00016703
ATP6V1F	7	128502857	128505903	15	426824	3.4352	0.00029608
ASIC3	7	150745379	150749843	23	426824	5.2082	9.5342e-08
NREP	5	111065000	111312628	1124	426824	4.1869	1.4138e-05
TRIP11	14	92434243	92506484	264	426824	4.8826	5.2354e-07
CNOT8	5	154237755	154256352	51	426824	4.0197	2.914e-05
GLP2R	17	9729152	9794269	329	426824	3.849	5.9301e-05
EFTUD2	17	42927655	42976993	208	426824	3.316	0.00045656
TAOK2	16	29985188	30003583	39	426824	3.5002	0.00023243
NDST3	4	118955500	119179789	942	426824	4.7609	9.6386e-07
RPL23	17	37006321	37010053	10	426824	3.9638	3.688e-05
SLC9A3R2	16	2076869	2089027	62	426824	4.1298	1.8154e-05
SLC22A6	11	62744069	62752495	25	426824	4.5843	2.2776e-06
SLC9A3R1	17	72744751	72765499	64	426824	3.1174	0.00091225
TM9SF2	13	100153628	100216302	220	426824	3.5656	0.00018151
SLC22A8	11	62760296	62783317	61	426824	3.8554	5.7776e-05
NRXN1	2	50145643	51259674	5130	426824	3.1024	0.00095989
TGFBRAP1	2	105865861	105946148	345	426824	4.6572	1.6024e-06
HS6ST1	2	129023054	129076171	273	426824	5.2128	9.2986e-08
LPXN	11	58294344	58345688	156	426824	5.3341	4.8e-08
FADS2	11	61583675	61634826	208	426824	7.038	9.7522e-13
DDX23	12	49223539	49245957	50	426824	7.6954	7.0499e-15
CRIPT	2	46844325	46852881	30	426824	3.8744	5.3434e-05
NTN1	17	8924859	9147317	1167	426824	6.5391	3.0945e-11
CDYL	6	4706393	4955778	1085	426824	4.7631	9.5315e-07
ABCG2	4	89011416	89152569	642	426824	6.2838	1.6523e-10
MED23	6	131895106	131949379	122	426824	3.686	0.00011391
PICK1	22	38453262	38471708	58	426824	3.4467	0.00028379
ROCK2	2	11319894	11484711	616	426824	3.7739	8.0362e-05
MAPK8IP1	11	45907047	45928016	75	426824	3.8231	6.5879e-05
STX8	17	9153788	9479275	1452	426824	6.6135	1.8761e-11
PGS1	17	76374705	76420740	250	426824	7.5454	2.2538e-14
AKAP5	14	64932217	64941221	19	426824	4.7885	8.402e-07
TBX4	17	59529134	59562471	109	426824	5.9732	1.1633e-09
FXR2	17	7494548	7518215	62	426824	5.4376	2.7e-08
LITAF	16	11641578	11681322	224	426824	3.1164	0.00091551
GDF15	19	18496968	18499986	17	426824	4.6861	1.3922e-06
MPDU1	17	7486965	7491530	13	426824	6.692	1.1004e-11
GOSR1	17	28804426	28853832	120	426824	3.4259	0.00030635
BAG5	14	104022881	104029151	16	426824	7.7408	4.9405e-15
EI24	11	125439298	125454575	59	426824	4.6248	1.8744e-06
ATP5J2	7	99055784	99063824	27	426824	4.4785	3.7579e-06
H6PD	1	9294822	9331396	161	426824	4.1409	1.73e-05
GTPBP1	22	39101733	39129592	83	426824	8.0023	6.1062e-16
GTF2IRD1	7	73868120	74016931	586	426824	4.3953	5.5316e-06
CLOCK	4	56294068	56413076	542	426824	3.1563	0.00079895
PREPL	2	44544746	44589001	201	426824	3.1621	0.00078306
CREB5	7	28338940	28865511	2444	426824	9.4878	1.1799e-21
AKAP12	6	151561134	151679694	668	426824	5.7829	3.6723e-09
IER2	19	13261282	13265722	15	426824	4.1607	1.5865e-05
NCOR2	12	124808957	125052079	1222	426824	4.3726	6.1389e-06
CELSR1	22	46756731	46933067	1213	426824	4.4645	4.0126e-06
MTL5	11	68474908	68518988	133	426824	7.0544	8.6653e-13
FEZ1	11	125315641	125366206	214	426824	3.789	7.5642e-05
ZNF592	15	85291818	85349663	217	426824	3.4202	0.00031285
SH3PXD2A	10	105353784	105615195	1081	426824	3.9596	3.7535e-05
GCC2	2	109065577	109125854	305	426824	3.1355	0.00085771
RALGPS1	9	129677053	129985445	949	426824	3.6437	0.00013437
EIF5B	2	99953821	100016728	223	426824	3.5401	0.00020002
SDC3	1	31342313	31381480	151	426824	4.2712	9.7196e-06
FAM53B	10	126307861	126432930	461	426824	4.1739	1.4969e-05
N4BP1	16	48572637	48644125	216	426824	4.6407	1.736e-06
VGLL4	3	11597543	11762220	798	426824	4.5144	3.1748e-06
GREB1	2	11674242	11782914	511	426824	5.1467	1.3256e-07
KIAA0391	14	35591527	35743284	617	426824	6.221	2.4703e-10
EMC2	8	109455853	109499136	172	426824	4.6226	1.8952e-06
PUM1	1	31404353	31538838	504	426824	4.101	2.0572e-05
ESPL1	12	53662083	53687427	67	426824	6.0576	6.9086e-10
PPP6R2	22	50781746	50883519	508	426824	7.0828	7.0642e-13
KIAA0100	17	26941458	26972177	85	426824	3.6685	0.00012201
KIAA0355	19	34745456	34846471	356	426824	6.0546	7.0366e-10
NOS1AP	1	162039581	162339813	1482	426824	5.7388	4.7667e-09
SEMA3E	7	82993222	83278479	1309	426824	4.0775	2.2765e-05
ZNF646	16	31085581	31094833	29	426824	4.1306	1.8092e-05
RAB11FIP3	16	475649	572485	435	426824	4.8647	5.7323e-07
KIAA0408	6	127759551	127780535	59	426824	6.1094	5e-10
VPRBP	3	51433298	51534018	261	426824	4.2987	8.5895e-06
HDAC9	7	18126572	19039135	3743	426824	3.3011	0.00048149
USP34	2	61414590	61697868	1062	426824	3.2311	0.00061648
SETD1A	16	30968615	30995985	68	426824	3.6479	0.00013217
IFT140	16	1560428	1662109	536	426824	3.2807	0.0005177
FAM65B	6	24804512	24936275	694	426824	5.943	1.3993e-09
ZSCAN12	6	28346598	28367544	104	426824	6.7048	1.0086e-11
HDAC4	2	239969864	240323346	1830	426824	5.1476	1.3191e-07
KIAA0195	17	73452664	73496533	158	426824	3.3703	0.00037543
ATG13	11	46638826	46697569	141	426824	6.8034	5.1075e-12
PIEZO1	16	88781746	88851372	621	426824	6.9135	2.3642e-12
SERTAD2	2	64858755	64978048	373	426824	4.6509	1.6522e-06
CKAP5	11	46765084	46867859	265	426824	6.5482	2.9127e-11
IP6K1	3	49761728	49823973	162	426824	6.1094	5e-10
RNF40	16	30772933	30787628	28	426824	3.1077	0.00094281
CTIF	18	46065427	46389588	1590	426824	4.1651	1.5559e-05
ARHGEF11	1	156904632	157015512	380	426824	3.4879	0.0002434
ARHGEF17	11	73019663	73080425	276	426824	3.1337	0.00086319
PLEKHM1	17	43513266	43568146	152	426824	6.1094	5e-10
GAB2	11	77926336	78128868	650	426824	3.2771	0.00052433
C2CD2L	11	118977771	118988304	44	426824	4.1523	1.6461e-05
FARP2	2	242295664	242434256	640	426824	4.2769	9.4761e-06
KIAA0319	6	24544332	24646383	528	426824	5.5	1.8985e-08
LRIG2	1	113615792	113667824	165	426824	3.2894	0.00050196
PJA2	5	108670410	108745675	346	426824	4.357	6.5914e-06
AREL1	14	75127955	75179807	143	426824	3.8101	6.9466e-05
SEC24D	4	119643978	119759838	509	426824	4.4642	4.019e-06
ZBTB39	12	57392617	57400297	20	426824	4.2737	9.6115e-06
LRRC37A	17	44316744	44415160	67	426824	7.0236	1.0814e-12
ZBED4	22	50247497	50283726	205	426824	6.9656	1.635e-12
TELO2	16	1543352	1560460	94	426824	3.1199	0.00090465
FIG4	6	110012424	110146634	489	426824	3.5439	0.00019711
SV2A	1	149874870	149889434	39	426824	6.1094	5e-10
MRC2	17	60704762	60770962	185	426824	5.6997	6e-09
KLHL21	1	6650784	6662958	58	426824	6.1094	5e-10
SGSM2	17	2240806	2284353	210	426824	6.8204	4.5404e-12
RABGAP1L	1	174128552	174964445	2759	426824	3.9424	4.0333e-05
ZBTB40	1	22778344	22857650	258	426824	5.3001	5.7869e-08
JOSD1	22	39081548	39097423	41	426824	6.1094	5e-10
ARHGAP25	2	68961913	69053965	508	426824	4.3837	5.8347e-06
DLEC1	3	38080497	38164228	298	426824	3.7581	8.5592e-05
EXOG	3	38537763	38583721	156	426824	4.3018	8.4707e-06
USP15	12	62654121	62803501	569	426824	3.1619	0.00078385
USP3	15	63796710	63886839	361	426824	6.9678	1.6102e-12
MVP	16	29831715	29859360	66	426824	3.4766	0.00025389
MED13	17	60019966	60142643	302	426824	5.2809	6.4265e-08
CCS	11	66360630	66373490	24	426824	4.0993	2.0724e-05
RBX1	22	41347351	41369019	46	426824	3.4205	0.00031252
DGCR2	22	19023795	19109967	449	426824	3.6141	0.00015069
NAALADL1	11	64812295	64826009	34	426824	4.0479	2.5838e-05
ACOT8	20	44470360	44486048	65	426824	3.8766	5.2957e-05
ABI1	10	27035525	27150016	542	426824	3.5569	0.00018763
HDAC5	17	42154121	42201014	141	426824	6.1094	5e-10
BCL2L11	2	111878491	111926022	135	426824	6.1094	5e-10
HCN4	15	73612200	73661605	224	426824	4.6395	1.7461e-06
MED16	19	867961	893218	152	426824	3.227	0.00062549
SH2D3C	9	130500596	130541048	137	426824	5.3063	5.5937e-08
SLC17A4	6	25754927	25781403	175	426824	5.7988	3.3396e-09
SMC4	3	160117078	160152755	122	426824	3.5842	0.00016905
GJC1	17	42875816	42908179	91	426824	4.6737	1.4791e-06
UBA2	19	34919264	34960798	149	426824	3.1017	0.00096218
ABCF2	7	150904923	150924460	101	426824	5.3094	5.4981e-08
NR1H3	11	47269851	47290584	71	426824	7.488	3.4972e-14
MUC12	7	100612904	100662230	155	426824	3.1626	0.00078191
GPC6	13	93879078	95060274	5038	426824	11.676	8.4759e-32
KCNK7	11	65360326	65363467	5	426824	7.8387	2.276e-15
ARPC1B	7	98972298	99004226	101	426824	3.4717	0.00025858
ACTR2	2	65454829	65498387	164	426824	5.2813	6.4132e-08
PPIF	10	81107220	81115090	33	426824	5.852	2.4282e-09
TRIM10	6	30119722	30128711	93	426824	4.3848	5.8048e-06
ARPC2	2	219081817	219119071	150	426824	4.2906	8.9111e-06
ACTR1A	10	104238986	104262580	99	426824	3.3286	0.00043647
DNAL4	22	39174513	39190161	49	426824	6.0578	6.8979e-10
ZNF263	16	3333380	3351401	39	426824	4.0696	2.3542e-05
CELA3A	1	22328149	22339035	23	426824	5.4637	2.3312e-08
RBM12	20	34236847	34252878	53	426824	3.4961	0.00023607
ARFRP1	20	62329995	62339365	38	426824	3.1311	0.00087064
AKAP9	7	91570181	91739987	503	426824	4.6946	1.3359e-06
FAM13A	4	89647105	90032549	1648	426824	4.1195	1.8985e-05
ABI2	2	204192597	204296892	287	426824	6.2571	1.9606e-10
CEBPZ	2	37428772	37458740	118	426824	3.7435	9.0733e-05
TRIM28	19	59055824	59062087	19	426824	3.209	0.00066591
AASS	7	121713598	121784344	234	426824	6.2827	1.6641e-10
FARP1	13	98794893	99102023	1613	426824	4.4191	4.955e-06
WASF2	1	27730734	27816678	252	426824	4.051	2.5501e-05
SLC25A13	7	95749532	95951459	592	426824	7.9911	6.689e-16
SLC25A15	13	41363547	41386601	123	426824	3.5129	0.00022164
RCL1	9	4792834	4861066	372	426824	4.7491	1.0217e-06
RBM6	3	49977474	50114685	375	426824	6.7201	9.0778e-12
RBM5	3	50126341	50156397	50	426824	7.3658	8.8041e-14
LHFP	13	39917029	40177356	1225	426824	4.0913	2.1444e-05
TXNDC9	2	99935487	99957155	77	426824	3.4828	0.00024812
PSME3	17	40985159	40995777	17	426824	3.2152	0.00065187
MPHOSPH9	12	123640943	123717785	305	426824	7.064	8.09e-13
CALCRL	2	188206690	188313021	352	426824	4.2758	9.5225e-06
NUTF2	16	67880819	67906470	86	426824	5.8427	2.5676e-09
TRIM13	13	50571143	50592603	68	426824	4.6833	1.4116e-06
FLOT1	6	30695506	30710687	103	426824	3.924	4.3538e-05
HNRNPR	1	23635953	23671143	89	426824	6.1721	3.3696e-10
DCAF7	17	61627796	61671641	119	426824	3.466	0.00026412
MRPS31	13	41303432	41345347	127	426824	3.3021	0.00047989
SLC17A2	6	25912982	25930954	112	426824	6.1094	5e-10
POP7	7	100303676	100305123	6	426824	5.3672	3.998e-08
GLYAT	11	58476230	58499447	104	426824	3.7084	0.00010429
STAM2	2	152973315	153032506	248	426824	4.3581	6.5601e-06
DENND4A	15	65952954	66084631	399	426824	6.5818	2.3237e-11
SF3B4	1	149895209	149901449	17	426824	5.1428	1.3535e-07
IRX5	16	54965111	54968397	12	426824	7.0629	8.154e-13
RAMP2	17	40913145	40915063	5	426824	3.7473	8.9381e-05
PRSS16	6	27215480	27224399	38	426824	3.681	0.00011618
SF3A1	22	30727977	30752931	120	426824	5.9978	1e-09
TRAIP	3	49866028	49893992	64	426824	7.1306	4.9949e-13
BCKDK	16	31119615	31124112	3	426824	3.7711	8.1264e-05
MAEA	4	1283642	1333925	386	426824	5.9337	1.481e-09
TCIRG1	11	67806462	67818366	51	426824	5.1842	1.0844e-07
TNIP1	5	150409504	150467221	284	426824	3.5166	0.00021853
RRAGB	X	55744110	55785766	5	362433	7.7543	4.4409e-15
MRVI1	11	10594638	10715535	550	426824	3.6372	0.00013781
PCGF3	4	699537	764428	343	426824	6.5024	3.9517e-11
TFG	3	100428128	100467811	191	426824	3.301	0.00048163
PKDREJ	22	46651560	46659277	40	426824	5.6576	7.6766e-09
CCL26	7	75398842	75419064	87	426824	3.2524	0.00057218
WARS2	1	119573839	119683404	413	426824	7.4144	6.108e-14
HMG20A	15	77713018	77777945	199	426824	4.14	1.7363e-05
KLF2	19	16435651	16438345	9	426824	4.8144	7.3833e-07
SEMA3A	7	83587659	84122040	2437	426824	5.9181	1.628e-09
BPNT1	1	220230824	220263249	104	426824	7.8064	2.9421e-15
BTN3A3	6	26440700	26453643	67	426824	6.1094	5e-10
BTN2A2	6	26383111	26395102	77	426824	6.0638	6.6472e-10
ANAPC10	4	145915727	146019693	222	426824	7.7907	3.3307e-15
PRG3	11	57144242	57148623	15	426824	3.7596	8.5102e-05
DLC1	8	12940870	13373167	3037	426824	7.4222	5.7585e-14
RAPGEF3	12	48128453	48164846	185	426824	4.7064	1.2608e-06
YAP1	11	101981151	102104154	467	426824	4.0149	2.9735e-05
SPON2	4	1160720	1202750	161	426824	6.1094	5e-10
TESK2	1	45809555	45956840	400	426824	4.1259	1.8468e-05
ARIH2	3	48956265	49022974	137	426824	6.7716	6.3692e-12
RBM14	11	66384053	66397405	20	426824	5.9283	1.5303e-09
CDC42EP2	11	65082289	65089900	23	426824	4.8822	5.2462e-07
N4BP2L2	13	33006625	33116839	302	426824	5.2424	7.9241e-08
FAM3C	7	120988905	121036422	180	426824	7.5494	2.1871e-14
MERTK	2	112656056	112797293	637	426824	4.7741	9.0235e-07
TRIM38	6	25962917	25987557	115	426824	6.7684	6.5095e-12
UBE2E3	2	181845112	181928154	435	426824	7.9131	1.2553e-15
SLC25A17	22	41165636	41215403	127	426824	4.6724	1.4889e-06
SEC23B	20	18488188	18542059	279	426824	3.3351	0.00042628
CREB3	9	35732317	35737005	17	426824	4.3887	5.7016e-06
CRTAP	3	33155450	33189265	129	426824	3.4668	0.00026338
VAT1	17	41166622	41174459	17	426824	3.8544	5.7996e-05
STK25	2	242434122	242449145	80	426824	3.2953	0.00049162
SEMA4D	9	91975706	92112906	754	426824	3.2548	0.00056728
SEMA4B	15	90727985	90772897	245	426824	4.9705	3.3394e-07
FBLN5	14	92335755	92414046	396	426824	3.8308	6.3857e-05
CIB1	15	90773477	90808991	171	426824	6.2044	2.7452e-10
DDX17	22	38879443	38903622	61	426824	7.5561	2.0761e-14
KAT5	11	65479473	65487077	30	426824	7.7608	4.2188e-15
IPO8	12	30781915	30848929	291	426824	3.5791	0.00017239
NEBL	10	21068900	21463116	1690	426824	5.4788	2.1412e-08
ATG7	3	11314010	11599139	957	426824	8.0835	3.1457e-16
SSSCA1	11	65336651	65340075	14	426824	7.8659	1.8319e-15
RNASEH2A	19	12912863	12924462	58	426824	3.4379	0.00029313
UBD	6	29523389	29527702	38	426824	4.4923	3.5223e-06
PROCR	20	33759740	33803771	162	426824	7.7768	3.7192e-15
TM9SF1	14	24658353	24666288	24	426824	3.6591	0.00012656
ARPC1A	7	98923496	98963885	114	426824	4.503	3.3502e-06
AGPAT2	9	139567595	139581911	60	426824	3.9444	3.9998e-05
DPYSL4	10	133998564	134019280	121	426824	5.0388	2.342e-07
MRPL28	16	417384	420584	30	426824	5.8273	2.8169e-09
TACC2	10	123748689	124014057	1439	426824	7.3503	9.8848e-14
COLEC10	8	119964527	120119207	884	426824	5.341	4.6207e-08
SCGN	6	25652429	25702011	281	426824	6.32	1.3076e-10
PRPF8	17	1553923	1588176	161	426824	3.5856	0.00016817
SLCO1B1	12	21284128	21392730	509	426824	5.005	2.7928e-07
SH2B2	7	101928405	101962178	122	426824	3.369	0.0003772
P3H4	17	39958204	39968881	50	426824	4.2504	1.0667e-05
PDLIM5	4	95373008	95589378	900	426824	9.4145	2.3768e-21
ERLIN1	10	101909847	101945814	106	426824	4.8709	5.5533e-07
HEXIM1	17	43224684	43229468	14	426824	5.8226	2.8965e-09
SPAG5	17	26904583	26926056	47	426824	3.2064	0.00067213
STAMBP	2	74056043	74100783	172	426824	4.9954	2.935e-07
ATP5L	11	118272104	118280562	23	426824	3.1545	0.00080382
RASL10A	22	29708922	29711745	7	426824	6.958	1.7253e-12
GAS2L1	22	29702985	29708778	16	426824	7.7104	6.2728e-15
IGF2BP2	3	185361527	185542827	516	426824	6.6069	1.9629e-11
CELF1	11	47487489	47574792	290	426824	4.1024	2.0444e-05
LBX1	10	102986733	102989954	7	426824	3.8875	5.0632e-05
KLF1	19	12995236	12998017	4	426824	3.4224	0.00031035
CXCR6	3	45984973	45989845	21	426824	4.0321	2.7645e-05
CTCF	16	67596310	67673088	248	426824	7.0303	1.0303e-12
C6orf10	6	32260475	32339705	881	426824	4.1991	1.3397e-05
AP4B1	1	114437370	114447741	32	426824	3.8235	6.578e-05
MGEA5	10	103544200	103578930	91	426824	4.915	4.4392e-07
NFAT5	16	69599869	69738569	481	426824	6.553	2.8188e-11
NUDC	1	27248187	27273362	73	426824	4.2377	1.1292e-05
PTGES3	12	57057125	57082138	81	426824	5.038	2.3526e-07
STAG3	7	99775186	99812010	124	426824	3.1347	0.00086017
RBBP9	20	18467184	18477899	43	426824	4.6185	1.9327e-06
RAI1	17	17584787	17714767	383	426824	3.7307	9.546e-05
MASP2	1	11086580	11107296	92	426824	6.8715	3.1767e-12
TRAF3IP2	6	111876581	111927477	211	426824	3.4916	0.0002401
PLAC1	X	133699873	133792513	11	360925	3.7964	7.3415e-05
TOB2	22	41829492	41844234	41	426824	5.1958	1.019e-07
NEK6	9	127019885	127114721	406	426824	6.4961	4.1213e-11
SLC17A3	6	25845328	25874471	143	426824	4.5823	2.3e-06
NCKAP1	2	183789579	183903586	412	426824	5.8785	2.0701e-09
VAMP5	2	85811531	85820511	31	426824	3.5524	0.00019083
ZNF460	19	57790776	57805436	72	426824	6.3626	9.9173e-11
ZNF268	12	133757995	133783698	109	426824	4.2668	9.9138e-06
CYSLTR1	X	77526965	77583193	7	362080	4.9281	4.1522e-07
45544	17	75277492	75496678	1101	426824	5.6829	6.6205e-09
CPLX1	4	778745	819945	232	426824	7.5752	1.793e-14
NEU3	11	74699950	74718743	50	426824	3.7812	7.8051e-05
FAXDC2	5	154196594	154230213	108	426824	4.818	7.25e-07
FAM114A2	5	153369723	153418497	216	426824	3.1359	0.0008566
FTCD	21	47556065	47575499	114	426824	5.1362	1.402e-07
PDE10A	6	165740776	166075588	1588	426824	3.5987	0.00015991
SRCAP	16	30709571	30751450	91	426824	3.8797	5.2291e-05
PPP1R13L	19	45882892	45909787	87	426824	5.2798	6.4679e-08
CD3EAP	19	45909467	45914024	27	426824	4.1847	1.4278e-05
SLC26A1	4	972861	987228	71	426824	7.891	1.4988e-15
SLC22A7	6	43265737	43273276	19	426824	5.6532	7.8745e-09
ARID5A	2	97202464	97218375	40	426824	3.7946	7.3939e-05
TSPAN9	12	3186521	3395730	1274	426824	6.8963	2.6682e-12
USP19	3	49145479	49158371	29	426824	7.715	6.0507e-15
ME3	11	86152150	86383678	1185	426824	4.045	2.616e-05
C1QL1	17	43037061	43045644	33	426824	4.9003	4.7843e-07
MMP24	20	33814539	33864804	159	426824	4.2993	8.5666e-06
YIF1A	11	66052051	66056638	11	426824	3.2334	0.00061156
CPSF4	7	99036563	99054996	78	426824	4.4837	3.6677e-06
RUNDC3A	17	42385786	42396039	32	426824	3.5558	0.00018844
MTMR11	1	149900543	149908791	22	426824	5.7842	3.6421e-09
EDAR	2	109510927	109605828	461	426824	3.5357	0.00020331
MAGED2	X	54834131	54842445	3	360463	3.9424	4.0336e-05
EHMT2	6	31847536	31865464	78	426824	4.143	1.714e-05
RNPS1	16	2303100	2318413	48	426824	6.1094	5e-10
FASTK	7	150773708	150777970	12	426824	3.0968	0.00097813
SPIN1	9	91002584	91093623	380	426824	5.1572	1.2531e-07
GPR75	2	54080050	54087170	23	426824	7.7173	5.9397e-15
C11orf58	11	16760148	16779901	65	426824	7.4475	4.7573e-14
SF3A3	1	38422647	38456019	132	426824	6.3775	9.0029e-11
CBX1	17	46147414	46178883	121	426824	5.9582	1.275e-09
STIP1	11	63952206	63972020	66	426824	3.9629	3.7025e-05
TMED10	14	75598171	75643349	130	426824	6.6626	1.3454e-11
FERMT2	14	53323989	53417856	387	426824	3.1262	0.00088546
SLC38A3	3	50242692	50258406	41	426824	4.4165	5.0163e-06
SLC27A5	19	59009700	59023432	46	426824	4.3935	5.5768e-06
CCDC85B	11	65657875	65659106	4	426824	5.1828	1.0932e-07
TLK2	17	60554447	60692842	341	426824	6.1959	2.8976e-10
KDELR2	7	6500712	6523849	111	426824	3.5084	0.00022544
KDELR3	22	38864067	38879452	62	426824	6.0981	5.366e-10
ATF7	12	53901640	54020200	365	426824	5.3155	5.3175e-08
LIAS	4	39460644	39479273	80	426824	3.6432	0.00013461
RAB35	12	120532899	120554643	98	426824	3.9554	3.8199e-05
ADAP1	7	937537	995208	408	426824	4.0936	2.1239e-05
CPSF6	12	69633317	69668138	99	426824	3.297	0.00048853
WWP2	16	69796187	69975644	840	426824	5.1254	1.4846e-07
TRIM31	6	30070674	30080867	117	426824	7.7259	5.5511e-15
TRIOBP	22	38092995	38172563	335	426824	5.5866	1.1581e-08
ADAMTS13	9	136279459	136324525	245	426824	5.1254	1.4845e-07
CACFD1	9	136325087	136335909	48	426824	6.5866	2.2507e-11
HNRNPUL1	19	41768391	41813811	130	426824	6.7702	6.4321e-12
ATE1	10	123499939	123688149	968	426824	7.8378	2.2929e-15
PRDM7	16	90122974	90143708	102	426824	3.4777	0.00025288
HIBADH	7	27565059	27702620	642	426824	6.2056	2.7236e-10
BTN3A2	6	26365387	26378548	122	426824	6.9241	2.1935e-12
BTN3A1	6	26402465	26415444	78	426824	4.9441	3.8254e-07
BTN2A1	6	26458132	26476849	108	426824	7.6858	7.605e-15
FAF1	1	50906935	51425936	1359	426824	4.4649	4.005e-06
KIF3A	5	132028323	132073265	164	426824	3.6492	0.00013151
SLC7A9	19	33321417	33360683	199	426824	7.0657	7.9925e-13
TBC1D8	2	101623690	101767858	564	426824	4.5186	3.1118e-06
KAT7	17	47865922	47906458	89	426824	3.114	0.00092295
DMC1	22	38914954	38966201	152	426824	6.1094	5e-10
GLMN	1	92711955	92764566	136	426824	3.7704	8.1498e-05
HHLA3	1	70820493	70833706	42	426824	3.259	0.00055904
FICD	12	108909051	108913380	12	426824	3.6349	0.00013904
LDB3	10	88426542	88495829	406	426824	5.6636	7.4116e-09
NUDT6	4	123813799	123844159	155	426824	3.8494	5.9195e-05
ADAMTS6	5	64444563	64777704	1120	426824	3.9042	4.7273e-05
BAZ2A	12	56989380	57030600	99	426824	3.9127	4.5635e-05
BAZ1A	14	35221937	35344853	485	426824	7.8706	1.7648e-15
LZTS1	8	20103676	20161492	293	426824	3.2794	0.00052008
WDR6	3	49044637	49053386	15	426824	7.964	8.3267e-16
TREH	11	118528942	118550381	65	426824	7.5914	1.5821e-14
SLC2A6	9	136336216	136344276	35	426824	4.9637	3.4573e-07
MAP4K5	14	50885211	50999376	353	426824	3.7305	9.556e-05
INMT	7	30791689	30806152	73	426824	3.1081	0.00094157
CELF3	1	151672534	151689290	50	426824	3.1078	0.0009423
WBP4	13	41634973	41658142	59	426824	3.7028	0.00010662
ABCB8	7	150725510	150744869	77	426824	5.1695	1.1739e-07
CHEK2	22	29083731	29137822	203	426824	5.9485	1.353e-09
IRAK3	12	66582978	66648402	216	426824	3.7607	8.4709e-05
AKAP11	13	42846261	42897403	208	426824	7.4549	4.4964e-14
RASSF8	12	26111964	26232825	678	426824	5.8845	1.9968e-09
RNF24	20	3912068	3996216	295	426824	4.655	1.6197e-06
PMF1	1	156182779	156209868	111	426824	3.5612	0.00018461
PXMP4	20	32290550	32308136	55	426824	6.8303	4.2362e-12
NRM	6	30655824	30659197	24	426824	3.373	0.00037183
TREX1	3	48506919	48509044	6	426824	5.4714	2.2319e-08
KLF12	13	74260149	74708400	2073	426824	4.6529	1.6369e-06
RBPJL	20	43935483	43946464	48	426824	3.7083	0.00010433
GPR182	12	57388355	57390469	4	426824	4.3759	6.0476e-06
TMC6	17	76108999	76128488	101	426824	3.8894	5.024e-05
DDX42	17	61851549	61896677	160	426824	3.8061	7.06e-05
PDAP1	7	98992296	99006305	34	426824	3.914	4.5396e-05
TUSC2	3	50362341	50365668	7	426824	3.2111	0.00066115
CBX3	7	26240831	26253227	53	426824	3.4154	0.0003184
IKZF2	2	213864408	214016379	622	426824	4.5173	3.1311e-06
MRAS	3	138066490	138124377	223	426824	3.6937	0.00011051
DLGAP4	20	34995444	35157040	395	426824	3.4747	0.00025573
MORC2	22	31322598	31364483	122	426824	3.6593	0.00012644
ZBTB1	14	64971292	65000408	119	426824	4.8462	6.2934e-07
BAHD1	15	40733411	40760441	63	426824	3.4594	0.00027067
ARSG	17	66255323	66425516	728	426824	3.6557	0.00012825
SBNO2	19	1107633	1174282	331	426824	5.8536	2.4051e-09
RALY	20	32581458	32670991	221	426824	4.8802	5.3e-07
MSRB2	10	23384427	23410942	96	426824	4.3301	7.4511e-06
RAB18	10	27793103	27831166	132	426824	4.1156	1.931e-05
SCAP	3	47455184	47517603	143	426824	6.3523	1.0606e-10
DKK1	10	54074041	54077417	10	426824	3.6842	0.0001147
TRIM32	9	119360147	119463579	389	426824	4.3777	5.9962e-06
SCMH1	1	41492871	41707815	752	426824	6.6893	1.1215e-11
TPX2	20	30326904	30389605	187	426824	4.2602	1.0211e-05
NT5C2	10	104847774	104953063	336	426824	3.1775	0.0007427
EFR3B	2	25264973	25382004	402	426824	4.617	1.947e-06
TCF25	16	89939994	89977795	214	426824	5.2339	8.2969e-08
HMGXB3	5	149380169	149432706	219	426824	4.421	4.9132e-06
LIMCH1	4	41362802	41702061	1459	426824	4.1152	1.9345e-05
MAPKBP1	15	42066632	42120053	167	426824	3.5015	0.00023128
SPEN	1	16174359	16266951	295	426824	6.2627	1.8912e-10
FAIM2	12	50260679	50297760	152	426824	5.1069	1.6378e-07
SNRNP200	2	96940074	96971307	69	426824	3.2994	0.00048439
TMCC1	3	129366635	129612419	576	426824	4.7344	1.0984e-06
KDM1A	1	23345937	23410184	138	426824	4.4994	3.4068e-06
KDM4B	19	4969123	5153609	922	426824	3.1592	0.00079108
DOPEY1	6	83777385	83881069	303	426824	7.5254	2.627e-14
SAMD4A	14	55033815	55260033	865	426824	5.5361	1.5468e-08
PHLPP2	16	71678827	71757798	295	426824	3.6156	0.00014983
PDZD2	5	31639345	32111038	2394	426824	3.9585	3.7719e-05
PDS5B	13	33160564	33352158	668	426824	6.2323	2.2977e-10
SMG1	16	18816175	18937748	436	426824	3.9945	3.2413e-05
ZHX3	20	39807089	39928766	407	426824	7.3464	1.0182e-13
NCOA6	20	33302578	33413433	312	426824	6.6918	1.1024e-11
VWA8	13	42140961	42535221	1448	426824	5.0651	2.0411e-07
PPRC1	10	103892787	103910090	37	426824	4.5721	2.4144e-06
ERC1	12	1100404	1605099	2249	426824	5.4201	2.9785e-08
ZNF423	16	49524515	49891830	1544	426824	5.0497	2.212e-07
ARHGAP26	5	142149881	142608572	1805	426824	3.7924	7.4593e-05
KIF1B	1	10270606	10441664	732	426824	5.1788	1.1165e-07
SARM1	17	26698683	26728062	86	426824	6.2606	1.9171e-10
DDN	12	49388933	49393088	10	426824	6.1094	5e-10
TNRC6B	22	40440046	40731812	976	426824	3.5355	0.00020354
HIC2	22	21771693	21805752	25	426824	4.9506	3.6992e-07
CLASP2	3	33537737	33759705	647	426824	3.1858	0.00072183
PLXND1	3	129274056	129325582	243	426824	4.3361	7.2515e-06
GPATCH8	17	42472645	42580957	317	426824	4.655	1.62e-06
RAD54L2	3	51575596	51697634	239	426824	4.0782	2.2689e-05
KDM6B	17	7737521	7758118	69	426824	7.7048	6.5503e-15
ZZEF1	17	3907739	4046314	689	426824	5.0303	2.4484e-07
LRCH1	13	47127296	47327176	812	426824	3.4044	0.00033155
WDR43	2	29117533	29171080	258	426824	4.7439	1.048e-06
SNX13	7	17830385	17980141	496	426824	4.2517	1.0606e-05
45543	5	132086509	132113976	81	426824	3.9923	3.2722e-05
DIP2A	21	47878862	47989926	566	426824	4.612	1.9941e-06
PHLDB1	11	118477213	118528748	146	426824	6.1094	5e-10
KANK1	9	470294	746106	2013	426824	3.4837	0.00024723
GANAB	11	62392298	62414198	58	426824	5.4432	2.616e-08
FBXL7	5	15500305	15939905	1595	426824	3.7557	8.6428e-05
FAM120A	9	96214173	96328397	475	426824	4.6764	1.46e-06
PSME4	2	54091204	54197977	450	426824	7.1618	3.9818e-13
ARL6IP1	16	18802991	18812894	39	426824	3.9718	3.566e-05
PLEKHM2	1	16010632	16061264	221	426824	3.9208	4.4123e-05
PRRC2C	1	171454652	171562650	404	426824	3.7798	7.8478e-05
NBEAL2	3	47021173	47051194	93	426824	6.9227	2.2163e-12
DTX4	11	58939812	58976060	103	426824	4.4224	4.8798e-06
SYNE2	14	64319683	64693167	1475	426824	4.0262	2.8343e-05
EXOC6B	2	72403113	73053177	1637	426824	3.7242	9.7979e-05
ASTN2	9	119187504	120177317	4537	426824	5.0725	1.9629e-07
BOP1	8	145486056	145515120	44	426824	4.3443	6.9872e-06
ANKRD12	18	9136751	9285983	592	426824	3.7792	7.866e-05
CAMTA1	1	6845384	7829766	4120	426824	3.9341	4.1757e-05
ZC3H7B	22	41697507	41756151	166	426824	6.1094	5e-10
EXOC7	17	74077086	74099868	94	426824	3.5127	0.00022182
CAMSAP2	1	200708686	200829832	402	426824	6.1658	3.5062e-10
FAM208A	3	56654160	56717270	317	426824	7.3254	1.1907e-13
CLEC16A	16	11038345	11276046	1109	426824	3.4775	0.00025308
KLHL18	3	47324116	47388306	128	426824	6.5565	2.754e-11
NUP160	11	47799670	47870057	282	426824	4.5312	2.9326e-06
SMG6	17	1963133	2207069	938	426824	8.8729	3.562e-19
ANKS1A	6	34857038	35085802	975	426824	5.59	1.1356e-08
BICD2	9	95473645	95527083	208	426824	3.3517	0.0004016
TMEM194A	12	57449426	57472574	57	426824	5.6997	6e-09
SATB2	2	200134223	200335989	465	426824	6.9188	2.2767e-12
SASH1	6	148663729	148873185	1043	426824	4.0033	3.1228e-05
TTC28	22	28374002	29075853	2162	426824	6.5196	3.5246e-11
DNAJC16	1	15853343	15898228	156	426824	5.3478	4.4513e-08
SYNE1	6	152442819	152958534	2457	426824	6.2409	2.1754e-10
DOCK9	13	99445741	99738660	1326	426824	8.5793	4.7731e-18
USP24	1	55532032	55681039	486	426824	3.2458	0.00058563
FNBP4	11	47738055	47789012	210	426824	3.9259	4.3208e-05
OBSL1	2	220415450	220436357	105	426824	3.2524	0.00057207
ARHGEF12	11	120207264	120360645	462	426824	5.3185	5.2316e-08
LARP1	5	154062224	154197167	430	426824	6.7493	7.4304e-12
PPP1R13B	14	104200088	104315116	430	426824	6.3148	1.3529e-10
SIK3	11	116714118	116969131	1184	426824	3.9496	3.9138e-05
MED13L	12	116396381	116714991	879	426824	8.5241	7.7027e-18
LARS2	3	45430053	45590334	608	426824	3.6588	0.00012669
PIP5K1C	19	3630179	3700484	304	426824	3.4262	0.000306
CTDNEP1	17	7146906	7155259	17	426824	4.9115	4.5193e-07
ATP13A2	1	17312453	17338467	81	426824	3.4382	0.00029278
FBXO46	19	46213887	46234151	47	426824	3.1627	0.00078167
EXOSC2	9	133569158	133580452	31	426824	3.7299	9.5781e-05
DICER1	14	95552565	95623759	185	426824	7.5058	3.0531e-14
COTL1	16	84599202	84651669	359	426824	4.382	5.881e-06
ZFPM2	8	106330917	106816767	1710	426824	4.2394	1.1205e-05
CRB1	1	197170592	197447585	830	426824	5.946	1.3739e-09
AP4E1	15	51200780	51298097	342	426824	4.7045	1.2723e-06
RHOQ	2	46769867	46811827	143	426824	3.2316	0.00061552
TARDBP	1	11072462	11085549	48	426824	6.2035	2.7613e-10
CELA3B	1	22303418	22315847	93	426824	4.3271	7.5529e-06
ABCB10	1	229652329	229694442	139	426824	3.4308	0.00030095
GCAT	22	38203906	38213183	44	426824	5.3231	5.1013e-08
NPTXR	22	39214456	39240017	115	426824	4.4812	3.7114e-06
TRAM1	8	71485453	71520694	120	426824	6.0594	6.8312e-10
ETHE1	19	44010871	44031408	84	426824	3.9742	3.5313e-05
CES3	16	66995132	67009052	48	426824	6.4866	4.3905e-11
MACF1	1	39549839	39952810	1368	426824	4.7717	9.1343e-07
DAAM2	6	39760159	39872653	597	426824	6.4388	6.0199e-11
TMEM131	2	98372799	98612389	763	426824	3.7408	9.1707e-05
LRRC8B	1	89989933	90063420	263	426824	3.7163	0.0001011
SPIDR	8	48173489	48648563	979	426824	4.5429	2.7749e-06
SKIV2L2	5	54603576	54721409	401	426824	6.9102	2.42e-12
ANP32D	12	48866448	48866843	3	426824	3.2458	0.00058554
HMHA1	19	1065922	1086627	96	426824	4.0396	2.6773e-05
MMD	17	53469974	53499341	100	426824	4.7303	1.1207e-06
PSD4	2	113914976	113960677	197	426824	3.8619	5.6262e-05
TSPAN12	7	120427374	120498420	205	426824	6.1094	5e-10
PIGN	18	59711457	59854289	856	426824	5.1538	1.2763e-07
CLDN14	21	37832919	37948867	626	426824	7.9677	8.0803e-16
DDAH2	6	31694817	31698039	14	426824	3.7984	7.2803e-05
LPAR3	1	85279086	85358896	368	426824	6.5156	3.6194e-11
TMEM50A	1	25664789	25688852	76	426824	3.7681	8.2232e-05
ELP5	17	7155372	7163259	23	426824	4.4977	3.4346e-06
CD2AP	6	47445482	47594999	545	426824	3.1541	0.000805
RABGAP1	9	125703288	125867147	491	426824	4.2323	1.1564e-05
EDC4	16	67906926	67918417	29	426824	5.2968	5.8914e-08
POLA2	11	65029432	65065088	86	426824	4.3685	6.2562e-06
PLXNB2	22	50713408	50746062	155	426824	6.9578	1.7285e-12
PLA2G15	16	68279240	68294965	56	426824	3.621	0.00014672
ZKSCAN5	7	99102273	99131445	75	426824	5.1501	1.3015e-07
PRKD3	2	37477645	37551915	424	426824	5.2221	8.8429e-08
CADM1	11	115039933	115375241	1108	426824	9.7012	1.4893e-22
TMEM245	9	111777415	111882225	526	426824	4.364	6.3857e-06
FRRS1L	9	111899581	111929571	168	426824	3.6073	0.00015469
PITPNB	22	28247657	28315255	218	426824	7.0912	6.6475e-13
OSBP2	22	31089769	31303811	896	426824	3.4283	0.0003037
FLRT1	11	63803442	63886655	333	426824	4.1164	1.9244e-05
BRD1	22	50166931	50221196	254	426824	5.4309	2.803e-08
ZNF318	6	43303808	43337181	92	426824	5.604	1.0476e-08
C22orf31	22	29454660	29457922	13	426824	6.8675	3.2674e-12
CBY1	22	39052658	39069859	87	426824	6.1094	5e-10
SUN2	22	39130719	39162338	105	426824	6.1094	5e-10
RAB3GAP2	1	220321610	220445843	384	426824	7.3171	1.2669e-13
NGEF	2	233743396	233877951	669	426824	7.9059	1.3302e-15
FSCN2	17	79481022	79504156	151	426824	5.5244	1.6535e-08
ZNF324	19	58978412	58984945	16	426824	3.2858	0.00050844
LMOD1	1	201865584	201915716	207	426824	3.88	5.2238e-05
BAMBI	10	28966424	28971868	22	426824	3.8077	7.0124e-05
RHBDD3	22	29655844	29664147	22	426824	5.0463	2.2521e-07
ATXN10	22	46067678	46241187	730	426824	6.5	4.0159e-11
MTO1	6	74171454	74211179	153	426824	4.0056	3.0927e-05
PRDX5	11	64085347	64089295	15	426824	4.8075	7.643e-07
TXN2	22	36863083	36878072	96	426824	5.0509	2.1987e-07
POU2F3	11	120107349	120190653	351	426824	3.7112	0.00010313
RAB26	16	2198145	2204141	20	426824	6.7833	5.875e-12
METTL7A	12	51317780	51326300	22	426824	6.0965	5.4206e-10
TECPR1	7	97844755	97881563	179	426824	3.7036	0.00010627
TEX40	11	64067863	64072239	15	426824	4.8822	5.2466e-07
PRKD2	19	47177573	47220384	136	426824	5.5663	1.3009e-08
LETMD1	12	51442082	51454207	46	426824	3.4227	0.00030996
ABI3BP	3	100468179	100712336	1126	426824	3.3883	0.00035164
PLEKHG4	16	67311413	67323403	36	426824	6.1094	5e-10
ZDHHC5	11	57435223	57468659	93	426824	3.8619	5.6259e-05
ZNF521	18	22641888	22932214	1170	426824	4.1579	1.6056e-05
GEMIN5	5	154266976	154317776	199	426824	4.205	1.3057e-05
PTPN23	3	47422383	47454931	82	426824	6.1094	5e-10
CLIC4	1	25071760	25170815	228	426824	3.495	0.000237
KBTBD2	7	32907778	32931468	74	426824	4.0004	3.1614e-05
PNKD	2	219135115	219211516	293	426824	4.5092	3.2531e-06
KANK2	19	11274943	11308243	171	426824	4.2052	1.3044e-05
TIPARP	3	156392205	156424559	98	426824	7.6372	1.1102e-14
AAR2	20	34824339	34844863	43	426824	3.4642	0.00026595
MOXD1	6	132617194	132722664	417	426824	3.2605	0.00055616
SPATS2L	2	201170604	201346986	618	426824	4.0372	2.7049e-05
PTCD1	7	99014362	99045811	130	426824	5.1215	1.516e-07
GLCE	15	69452921	69564546	318	426824	4.0729	2.3216e-05
SETBP1	18	42258849	42648475	1250	426824	6.8699	3.2123e-12
DNM3	1	171810618	172387606	2054	426824	10.692	5.5596e-27
AUTS2	7	69063905	70257885	4134	426824	4.7635	9.5155e-07
GIGYF2	2	233562015	233725287	584	426824	5.981	1.1085e-09
ERC2	3	55542336	56502391	4265	426824	11.409	1.881e-30
APPL1	3	57261765	57307499	131	426824	5.8842	2e-09
DECR2	16	451858	462487	49	426824	3.4762	0.00025433
POLDIP2	17	26673659	26684603	23	426824	5.3951	3.425e-08
ARHGEF26	3	153838792	153975616	529	426824	4.0422	2.6475e-05
WSB1	17	25621106	25640659	72	426824	3.2529	0.00057113
LDLRAP1	1	25870071	25895377	105	426824	3.4043	0.00033168
EPC2	2	149402560	149545136	496	426824	3.319	0.00045171
TRPC4AP	20	33590207	33680618	365	426824	7.1043	6.0467e-13
TRAF3IP1	2	239229185	239309541	325	426824	3.1198	0.00090498
RIBC2	22	45809572	45828302	91	426824	5.4175	3.0214e-08
NAT9	17	72766686	72772534	28	426824	3.9699	3.5953e-05
KIF26A	14	104605060	104647235	254	426824	3.16	0.00078895
NOC2L	1	879583	894679	98	426824	6.2433	2.1427e-10
RSL1D1	16	11928053	11945442	74	426824	5.1896	1.0536e-07
SENP3	17	7465309	7475287	37	426824	5.0229	2.545e-07
GMEB2	20	62218955	62258381	213	426824	3.3895	0.00035015
TIAM2	6	155316488	155578857	1327	426824	7.6048	1.4271e-14
LRRC29	16	67241042	67260901	54	426824	7.6424	1.0658e-14
OR2K2	9	114089763	114091952	5	426824	3.3023	0.0004794
FBXO24	7	100183840	100198740	32	426824	4.3697	6.2204e-06
FBXO4	5	41925352	41941672	42	426824	4.1886	1.4031e-05
GNL3	3	52719936	52728513	30	426824	3.7814	7.7982e-05
PPP1R14B	11	64011951	64014413	6	426824	4.7568	9.8342e-07
HEYL	1	40089103	40105348	68	426824	5.0456	2.26e-07
OR11A1	6	29393281	29424848	309	426824	5.2434	7.8809e-08
PCOLCE2	3	142536702	142608045	282	426824	5.1003	1.6959e-07
GREM1	15	33010175	33026870	90	426824	3.2124	0.0006582
OR2W1	6	29011990	29012952	4	426824	3.5629	0.00018341
OR2J2	6	29141311	29142351	11	426824	5.0126	2.6843e-07
OR2H1	6	29424947	29432099	44	426824	4.4318	4.6735e-06
MLH3	14	75480467	75518235	128	426824	7.4559	4.4631e-14
TRMT2A	22	20099389	20104818	23	426824	3.1293	0.00087609
SND1	7	127292043	127732659	1322	426824	3.8077	7.013e-05
PPA2	4	106290234	106395227	601	426824	4.2013	1.3269e-05
FOXP1	3	71003865	71633140	2262	426824	4.9482	3.7451e-07
UQCRQ	5	132202319	132204536	12	426824	6.6527	1.4388e-11
CACYBP	1	174968571	174981163	36	426824	3.7791	7.8693e-05
ARRDC2	19	18111944	18124911	50	426824	6.0401	7.7008e-10
PDE7B	6	136172834	136516709	1213	426824	5.0712	1.977e-07
AFF4	5	132211071	132299354	329	426824	7.6666	8.8282e-15
SMC1B	22	45739944	45809500	255	426824	6.3354	1.1835e-10
HSPB7	1	16340523	16346084	54	426824	6.5036	3.9213e-11
CIDEB	14	24774393	24780576	24	426824	3.9805	3.4384e-05
PRELID1	5	176730763	176733960	13	426824	4.2602	1.021e-05
TUBG2	17	40811266	40819024	25	426824	5.0501	2.2078e-07
CHMP2A	19	59062933	59066495	12	426824	3.5786	0.00017273
ERLEC1	2	54014068	54045956	106	426824	5.4668	2.2908e-08
CSDC2	22	41957014	41972670	52	426824	4.6603	1.5787e-06
SULT1B1	4	70591838	70626430	189	426824	4.744	1.0478e-06
VENTX	10	135051408	135055433	32	426824	3.4916	0.00024007
RND1	12	49250916	49259653	23	426824	6.4151	7.0385e-11
RBMS3	3	29322351	30051886	3892	426824	5.5123	1.7714e-08
HPGDS	4	95219707	95264027	215	426824	6.2132	2.5953e-10
TNRC6A	16	24741028	24837548	336	426824	4.9293	4.1257e-07
ZNF638	2	71503729	71662191	675	426824	7.1676	3.8173e-13
GOLIM4	3	167726457	167813712	276	426824	4.4803	3.7274e-06
TMEM97	17	26646121	26655711	19	426824	3.2131	0.00065646
MAT2B	5	162930070	162946359	54	426824	3.8426	6.0857e-05
TOR2A	9	130493803	130497628	19	426824	3.4681	0.00026212
SLCO4A1	20	61273795	61317137	242	426824	3.2805	0.00051804
TRIB2	2	12856998	12882860	98	426824	5.7793	3.7504e-09
REM1	20	30063091	30072708	30	426824	3.3585	0.00039177
MRPS28	8	80830952	80942516	322	426824	4.697	1.3202e-06
GIT1	17	27900487	27916610	49	426824	3.3894	0.00035018
SPCS1	3	52739792	52742198	10	426824	3.6072	0.00015478
ACAD9	3	128598333	128631957	191	426824	4.5276	2.9823e-06
RGCC	13	42031542	42045013	51	426824	7.1272	5.1215e-13
NOB1	16	69775757	69788871	51	426824	5.2504	7.5874e-08
MACROD1	11	63766006	63933602	654	426824	5.5462	1.4594e-08
SLC43A3	11	57174427	57195053	74	426824	5.2215	8.8744e-08
SETD2	3	47057898	47205467	364	426824	6.6813	1.1844e-11
MRPL22	5	154320633	154348971	103	426824	4.2838	9.1872e-06
TMEM208	16	67261006	67263182	3	426824	6.2758	1.7397e-10
DNAJC15	13	43597362	43683306	333	426824	5.9911	1.0423e-09
SCG3	15	51973550	52013223	142	426824	3.5591	0.00018606
FHOD1	16	67263292	67281425	47	426824	7.5312	2.5147e-14
MYLIP	6	16129277	16148479	69	426824	3.1326	0.00086634
ANKRD11	16	89334029	89556969	830	426824	3.4723	0.00025802
PACSIN3	11	47199073	47208010	28	426824	6.1094	5e-10
ABT1	6	26597171	26600278	18	426824	5.9952	1.0162e-09
CYP2S1	19	41699115	41713444	60	426824	6.8033	5.1112e-12
UQCR10	22	30163358	30166402	10	426824	6.3638	9.8393e-11
ZDHHC1	16	67428322	67450339	73	426824	6.5414	3.0477e-11
SENP1	12	48436681	48500091	245	426824	6.1806	3.1939e-10
SNX10	7	26331515	26413949	397	426824	3.3911	0.00034802
STRN4	19	47222768	47250251	105	426824	4.4699	3.9123e-06
GNL2	1	38032413	38061586	108	426824	4.3193	7.8249e-06
RBM15B	3	51428699	51435339	14	426824	3.6479	0.00013219
PSMC3IP	17	40724328	40729849	20	426824	3.1894	0.00071275
EEF2K	16	22217592	22300066	292	426824	5.6091	1.0171e-08
SNX15	11	64794880	64808044	68	426824	4.0635	2.4169e-05
HOOK2	19	12873817	12889248	44	426824	3.9637	3.6899e-05
UBIAD1	1	11333255	11348491	31	426824	3.9971	3.2063e-05
SNX11	17	46184911	46200109	63	426824	5.5368	1.5406e-08
TIMM22	17	900357	905407	25	426824	4.5324	2.9153e-06
CDIP1	16	4560676	4588816	128	426824	4.4101	5.1668e-06
MDFIC	7	114562169	114659971	332	426824	3.2322	0.00061417
RHOD	11	66824289	66839488	41	426824	3.4333	0.00029816
SLC39A3	19	2729925	2740074	48	426824	3.3624	0.00038632
SLC2A8	9	130159417	130170177	42	426824	3.2965	0.00048957
PILRB	7	99955626	99965454	25	426824	6.0519	7.1552e-10
OBP2A	9	138437885	138441815	35	426824	3.1393	0.00084688
PILRA	7	99971068	99997722	72	426824	6.2619	1.9014e-10
PACSIN1	6	34433838	34503000	302	426824	4.1367	1.7618e-05
LMCD1	3	8543493	8609811	361	426824	3.3469	0.00040862
TNPO2	19	12810008	12834838	101	426824	3.9927	3.2659e-05
ERO1L	14	53108605	53162419	195	426824	5.612	1e-08
SH3KBP1	X	19552083	19905744	24	361562	3.9421	4.0389e-05
ERVW-1	7	92097694	92107229	33	426824	4.4339	4.627e-06
KCNIP2	10	103585731	103603769	52	426824	5.4557	2.4395e-08
ZNRD1	6	30029017	30032686	27	426824	4.4596	4.1047e-06
EHD4	15	42191638	42264755	285	426824	4.0484	2.578e-05
SCAPER	15	76640526	77197796	1774	426824	3.628	0.0001428
PLA2G3	22	31530793	31536469	32	426824	3.0988	0.00097147
MINK1	17	4736635	4801356	329	426824	3.3506	0.00040318
DEF6	6	35265595	35289548	102	426824	6.2376	2.2215e-10
ARHGEF3	3	56761446	57113336	1500	426824	8.3546	3.282e-17
SLC45A1	1	8378171	8404227	113	426824	6.1094	5e-10
C6orf48	6	31802693	31807541	26	426824	5.9239	1.572e-09
PARD6A	16	67694851	67696681	4	426824	4.2478	1.0795e-05
STMN3	20	62271058	62284963	60	426824	3.3611	0.00038809
HEBP1	12	13127798	13153243	97	426824	3.9514	3.8853e-05
IMPG2	3	100941390	101039419	306	426824	6.2972	1.5156e-10
TPRKB	2	73955744	73964765	22	426824	3.6217	0.00014631
FAHD2A	2	96068439	96082357	36	426824	3.5093	0.00022461
CCDC53	12	102406717	102455902	147	426824	4.8591	5.8969e-07
PAM16	16	4390252	4401373	45	426824	4.4099	5.1706e-06
BOLA1	1	149871110	149872348	4	426824	5.3856	3.6092e-08
CELA2B	1	15802596	15817895	71	426824	3.55	0.00019262
UBXN1	11	62443972	62446554	7	426824	4.3658	6.3342e-06
ZNF593	1	26496388	26497364	4	426824	5.0295	2.4582e-07
TMX2	11	57479995	57508445	71	426824	4.1433	1.7116e-05
FCF1	14	75179817	75205323	77	426824	4.0895	2.1617e-05
GAL	11	68451983	68458643	24	426824	6.787	5.7254e-12
MLXIPL	7	73007524	73038903	127	426824	3.3293	0.00043528
TNNI3K	1	74701071	75010116	968	426824	3.3447	0.0004119
SIDT2	11	117049626	117068161	83	426824	3.9432	4.0207e-05
LACTB2	8	71549501	71581447	138	426824	6.1094	5e-10
SUV420H1	11	67922330	67981250	176	426824	3.204	0.00067767
ASB3	2	53897117	54014146	572	426824	7.347	1.0132e-13
INSIG2	2	118846033	118867604	73	426824	7.7092	6.3283e-15
SDF4	1	1152288	1167447	129	426824	3.7194	9.9853e-05
HN1	17	73131343	73150775	70	426824	3.9234	4.3657e-05
VPS28	8	145648984	145653946	18	426824	3.5057	0.00022771
C3orf18	3	50595456	50608458	28	426824	3.1519	0.00081118
DCXR	17	79993757	79995573	9	426824	3.7212	9.9139e-05
CKLF	16	66586466	66603832	50	426824	3.5646	0.0001822
NIN	14	51186481	51297839	431	426824	4.6049	2.0632e-06
COPZ2	17	46103533	46120908	63	426824	6.8179	4.6183e-12
PHF20	20	34359923	34538292	673	426824	4.4942	3.4916e-06
45353	19	8478187	8503901	120	426824	5.2484	7.671e-08
TMEM216	11	61159832	61166335	21	426824	5.0227	2.5472e-07
CDKL3	5	133571817	133706805	431	426824	4.1168	1.9206e-05
UBAP1	9	34179003	34252521	269	426824	3.924	4.3554e-05
KLF3	4	38665790	38703129	136	426824	3.712	0.00010281
DNAJC27	2	25166505	25194963	98	426824	3.3523	0.00040071
IER5	1	181057638	181059979	13	426824	4.4208	4.9173e-06
BFAR	16	14726668	14763093	87	426824	3.2431	0.00059123
ERGIC2	12	29493579	29534143	144	426824	5.8842	2e-09
FKBP11	12	49315742	49319330	11	426824	3.3287	0.00043619
NME8	7	37887930	37940003	339	426824	7.8582	1.948e-15
PHF21A	11	45950870	46142985	537	426824	4.4116	5.1306e-06
MEX3C	18	48700920	48724051	76	426824	3.1157	0.00091749
NGRN	15	90808895	90815443	22	426824	3.5523	0.00019097
MS4A4A	11	60048014	60076445	99	426824	7.4514	4.6185e-14
ZBTB7A	19	4045216	4066816	67	426824	5.4633	2.3371e-08
TEX264	3	51705191	51738339	70	426824	4.5035	3.3416e-06
ANGPT4	20	852763	896977	314	426824	3.1639	0.00077824
WNT16	7	120965421	120981158	68	426824	7.3229	1.2135e-13
EIF3L	22	38245379	38284789	133	426824	3.5902	0.00016518
AIG1	6	143381979	143661441	1008	426824	3.2236	0.00063303
WDR83OS	19	12778881	12780465	5	426824	3.3785	0.0003644
SUCO	1	172501494	172580973	214	426824	3.523	0.00021337
ANAPC7	12	110810705	110841535	125	426824	3.1581	0.00079399
IP6K2	3	48725436	48754711	79	426824	6.3345	1.1902e-10
REV1	2	100016938	100106480	318	426824	3.4924	0.00023939
SFMBT1	3	52933221	53080089	474	426824	5.5465	1.4571e-08
DCDC2	6	24171983	24383520	1273	426824	3.3168	0.00045529
LIMA1	12	50569563	50677353	237	426824	6.9681	1.6066e-12
ISYNA1	19	18545198	18549111	14	426824	7.3589	9.2704e-14
[truncated: 1,577 more rows]

## Sheet: S6
Table S6. Significant shared genes for CAC and eBMD identified in MAGMA analysis.
Gene name	CHR	Start bp	Stop bp	CAC					eBMD					Previously reported associationa
				nSNPs	nParam	N	Z	P	nSNPs	nParam	N	Z	P
Known genes in both traits
PRRX1	1	170633313	170708541	130	21	25043	3.83	6.35e-05	220	57	426824	6.11	5e-10	eBMD; aortic valve calcification
MRAS	3	138066490	138124377	150	15	23587	3.18	0.000745	223	34	426824	3.69	0.000111	eBMD; CAD; coronary atherosclerosis
ARID5B	10	63661013	63856707	491	59	24928	3.4	0.000341	827	115	426824	5.14	1.4e-07	eBMD; CAC
SMG6	17	1963133	2207069	658	25	25245	3.96	3.72e-05	938	51	426824	8.87	3.56e-19	eBMD; CAD; coronary atherosclerosis
Known genes in a single trait
ANXA9	1	150954499	150968114	35	9	25225	3.15	0.000827	52	18	426824	4.38	5.83e-06	eBMD
VAMP5	2	85811531	85820511	24	7	24819	3.26	0.000553	31	10	426824	3.55	0.000191	CAD
VAMP8	2	85804614	85809156	11	3	26342	3.24	0.000603	16	5	426824	3.6	0.00016	CAD
EBF1	5	158122916	158526788	787	57	25135	4.27	9.72e-06	1253	109	426824	8.97	1.53e-19	eBMD
EPDR1	7	37960163	37991543	133	25	24735	3.33	0.000435	170	41	426824	7.09	6.58e-13	eBMD
ZFPM2	8	106330917	106816767	1131	85	25104	3.28	0.000524	1710	171	426824	4.24	1.12e-05	CAD; CAC
BTBD16	10	124030811	124097676	246	24	24877	3.47	0.000256	358	38	426824	7.03	1.03e-12	eBMD
ODAD2	10	28101095	28287977	471	25	24718	3.11	0.000927	669	45	426824	4.74	1.06e-06	eBMD
MPP7	10	28339922	28591953	1097	38	22710	3.35	0.000405	1369	57	426824	9	1.15e-19	eBMD
FOSL1	11	65659616	65667997	25	7	24854	3.11	0.000941	34	13	426824	3.67	0.00012	bone mineralization
ADGRD1	12	131438452	131626010	879	63	24422	3.26	0.00056	1113	85	426824	7.83	2.48e-15	eBMD
MMP14	14	23305742	23316809	29	10	17665	3.85	5.97e-05	54	25	426824	5.77	4.06e-09	eBMD
CCDC97	19	41816094	41830788	27	3	25679	3.14	0.000859	49	10	426824	6.46	5.19e-11	CAD
FBXO46	19	46213887	46234151	24	10	22782	3.19	0.0007	47	28	426824	3.16	0.000782	CAD
RSPH6A	19	46298968	46318605	67	12	24056	3.19	0.000716	89	21	426824	4	3.12e-05	CAD
ZBED4	22	50247497	50283726	134	8	24890	3.72	9.94e-05	205	23	426824	6.97	1.64e-12	eBMD
ALG12	22	50296852	50312106	71	6	24773	3.47	0.000262	96	12	426824	6.46	5.32e-11	skeletal dysplasia
Novel shared genes
MINDY1	1	150969213	150980854	25	8	24648	3.22	0.000633	40	18	426824	4.08	2.26e-05	-
FIP1L1	4	54243803	54326103	248	18	25361	3.56	0.000188	338	34	426824	5.88	2.03e-09	-
RCL1	9	4792834	4861066	269	22	24536	3.2	0.000695	372	49	426824	4.75	1.02e-06	-
MRPL52	14	23299088	23304246	22	6	22517	3.22	0.000645	28	10	426824	5.35	4.46e-08	-
PAFAH1B1	17	2496923	2588909	191	13	24773	3.23	0.000619	345	36	426824	6.13	4.51e-10	-
CRELD2	22	50312283	50321188	84	5	24907	3.23	0.000626	95	9	426824	5.6	1.05e-08	-
PMAGMA < 1×10-3
aDenoting the specific gene that was reported to be associated with traits related to either CAC or BMD recorded in GWAS Catalog or other studies;
MAGMA: Multi-marker Analysis of GenoMic Annotation; GWAS: genome-wide association study; CAC, coronary artery calcification; eBMD, estimated calcaneal bone mineral density; CHR, Chromosome; SNP, single nucleotide polymorphism; nParam, the number of relevant parameters used in the model.

## Sheet: S7
Table S7. Significant shared transcriptome-wide association analysis results between CAC and eBMD.
Gene	ID	CHR	CAC				eBMD
			Tissue_Type	BEST.	TWAS.Z	PBonferroni	Tissue_Type	BEST.	TWAS.Z	PBonferroni
				GWAS.ID				GWAS.ID
PAFAH1B1	ENSG00000007168.12	17	Nerve_Tibial	rs9892016	-4.94	0.008848	Nerve_Tibial	rs7209460	-13.4	1.12e-36
PAFAH1B1	ENSG00000007168.12	17	Nerve_Tibial	rs9892016	-4.94	0.008848	Heart_Atrial_Appendage	rs7209460	8.691	2.45e-14
PAFAH1B1	ENSG00000007168.12	17	Nerve_Tibial	rs9892016	-4.94	0.008848	Esophagus_Mucosa	rs7209460	-5.525	0.0003015
PAFAH1B1	ENSG00000007168.12	17	Nerve_Tibial	rs9892016	-4.94	0.008848	Brain_Putamen_basal_ganglia	rs7209460	10.882	6.05e-24
SMG6	ENSG00000070366.13	17	Cells_Cultured_fibroblasts	rs9892016	4.697	0.02439	Lung	rs7209460	7.68	1.36e-10
SMG6	ENSG00000070366.13	17	Cells_Cultured_fibroblasts	rs9892016	4.697	0.02439	Colon_Transverse	rs7209460	5.915	2.19e-05
SMG6	ENSG00000070366.13	17	Cells_Cultured_fibroblasts	rs9892016	4.697	0.02439	Brain_Frontal_Cortex_BA9	rs7209460	12.632	6.16e-33
SMG6	ENSG00000070366.13	17	Cells_Cultured_fibroblasts	rs9892016	4.697	0.02439	Cells_Cultured_fibroblasts	rs7209460	20.782	6.04e-92
SMG6	ENSG00000070366.13	17	Cells_Cultured_fibroblasts	rs9892016	4.697	0.02439	Esophagus_Muscularis	rs7209460	8.676	3.65e-14
IGFBP3	ENSG00000146674.14	7	Heart_Left_Ventricle	rs11977526	-5.218	0.001027	Heart_Atrial_Appendage	rs11981109	5.241	0.001084
CAC, coronary artery calcification; eBMD, estimated calcaneal bone mineral density; CHR, Chromosome; TWAS, transcriptome-wide association analysis.

## Sheet: S8
Table S8. Cross-trait pleiotropic SNPs between CAC and site-specific BMD (FN and LS).
Site	method	Index SNP	CHR	POS	A1	A2	Beta		P-value			Genes within clumping ranges
							CAC	BMD	CAC	BMD	CPASSOC/PLEIO
FN-BMD	CPASSOC	rs7554551	1	68634779	C	T	0.0737	0.054899	0.001039	6e-11	2.53e-14	[GNG12-AS1, MIR1262, WLS]
		rs10170839	2	166455078	C	A	-0.06	-0.059358	0.001676	1.2e-14	2.6e-18	[CSRNP3, GALNT3]
		rs35481967	4	88750208	T	C	0.071	0.040337	0.0008952	1.79e-06	4.57e-09	[MEPE]
		rs10946458	6	21372975	C	T	0.0674	-0.044918	0.001443	3.63e-08	5.86e-11	[]
		rs13194508	6	126976071	C	T	0.0492	-0.051843	0.03772	1.3e-08	6.48e-10	[]
		rs62555371	9	21997015	T	A	-0.2769	0.032248	9.28e-17	0.016435	1.05e-17	[CDKN2B, CDKN2B-AS1]
		rs7893566	10	124015986	C	A	0.0601	-0.037569	0.001859	9.69e-07	3.96e-09	[BTBD16]
		rs11063120	12	4486618	G	A	0.1517	-0.032677	8.76e-09	0.021305	8.87e-09	[FGF23]
		rs765634	12	54387947	G	A	-0.0432	-0.044176	0.04568	4.9e-08	3.57e-09	[HOXC-AS1, HOXC-AS2, HOXC4, HOXC5, HOXC6, HOXC8, HOXC9, MIR615]
		rs8072532	17	1965216	A	G	0.0859	0.050609	4.78e-05	1.62e-09	6.27e-14	[LOC101927839, SMG6, SRR]
		rs71359150	17	2037839	T	C	-0.1078	-0.079747	0.005022	1.86e-07	1.41e-09	[LOC101927839, SMG6]
	PLEIO	rs7554551	1	68665023	C	T	0.0737	0.054899	0.001039	6e-11	1.92e-13	[GNG12-AS1, MIR1262, WLS]
		rs10170839	2	166572906	C	A	-0.06	-0.059358	0.001676	1.2e-14	1.95e-18	[CSRNP3, GALNT3]
		rs35481967	4	88750703	T	C	0.071	0.040337	0.0008952	1.79e-06	2.79e-08	[MEPE]
		rs10946458	6	21391282	C	T	0.0674	-0.044918	0.001443	3.63e-08	6.77e-10	[]
		rs13194508	6	127144683	C	T	0.0492	-0.051843	0.03772	1.3e-08	3.28e-09	[]
		rs62555371	9	22107238	T	A	-0.2769	0.032248	9.28e-17	0.016435	1.02e-18	[CDKN2B, CDKN2B-AS1]
		rs7069328	10	124030741	C	G	0.0885	-0.030988	4.44e-06	5.4e-05	7.45e-09	[BTBD16]
		rs11063120	12	4486618	G	A	0.1517	-0.032677	8.76e-09	0.021305	6.35e-09	[FGF23]
		rs765634	12	54432997	G	A	-0.0432	-0.044176	0.04568	4.9e-08	1.52e-08	[HOXC-AS1, HOXC-AS2, HOXC4, HOXC5, HOXC6, HOXC8, HOXC9, MIR615]
		rs2277547	15	79082431	G	A	0.1281	0.017951	1.17e-08	0.039678	2.23e-08	[ADAMTS7, LOC646938]
		rs4790881	17	2068932	A	C	0.0897	0.04985	2.11e-05	2.92e-09	4.18e-13	[LOC101927839, SMG6, SRR]
		rs71359150	17	2129500	T	C	-0.1078	-0.079747	0.005022	1.86e-07	1.1e-08	[LOC101927839, SMG6]
LS-BMD	CPASSOC	rs7554551	1	68665023	C	T	0.0737	0.073551	0.001039	1.29e-15	4.98e-18	[GNG12-AS1, MIR1262, WLS]
		rs13426965	2	166564299	G	A	-0.068	-0.05126	0.0004708	1.24e-08	3.41e-11	[CSRNP3, GALNT3]
		rs10001601	4	88772772	G	A	-0.0728	-0.049993	0.000264	9.58e-08	1.9e-10	[MEPE]
		rs10887124	10	124072942	A	G	0.0573	-0.044439	0.003429	8.21e-07	1.86e-08	[BTBD16]
	PLEIO	rs7554551	1	68665023	C	T	0.0737	0.073551	0.001039	1.29e-15	4.27e-20	[GNG12-AS1, MIR1262, WLS]
		rs13426965	2	166564299	G	A	-0.068	-0.05126	0.0004708	1.24e-08	9.46e-11	[CSRNP3, GALNT3]
		rs10001601	4	88772772	G	A	-0.0728	-0.049993	0.000264	9.58e-08	4.75e-10	[MEPE]
		rs7076349	10	124041173	G	T	0.0861	-0.034246	7.61e-06	0.000129	2.37e-08	[BTBD16]
		rs2277547	15	79082431	G	A	0.1281	0.028728	1.17e-08	0.004655	2.71e-09	[ADAMTS7, LOC646938]
Pcross-trait < 5e-8, Psingle-trait < 0.05
CAC, coronary artery calcification; BMD, bone mineral density; FN, femoral neck; LS, lumbar spine; SNP, Single nucleotide polymorphism; CHR, Chromosome; POS, Position; A1, effect allele; A2, other allele; CPASSOC, Cross-phenotype association; PLEIO, Pleiotropic Locus Exploration and Interpretation using Optimal test.

## Sheet: S9
Table S9. Shared genes between CAC and site-specific BMD (FN and LS) identified by MAGMA.
Gene name	Chr	Start bp	Stop bp	CAC					BMD
				nSNPs	nParam	N	Z	P	nSNPs	nParam	N	Z	P
FN-BMD
SMG6	17	1963133	2207069	658	25	25245	3.9616	3.72e-05	701	29	49988	3.037	0.0011949
PAFAH1B1	17	2496923	2588909	191	13	24773	3.2301	0.00061863	246	23	49988	1.7375	0.041154
LS-BMD
SMG6	17	1963133	2207069	658	25	25245	3.9616	3.7219e-05	701	29	44731	1.2668	0.10261
PAFAH1B1	17	2496923	2588909	191	13	24773	3.2301	0.00061863	245	23	44731	1.5274	0.06333
MAGMA: Multi-marker Analysis of GenoMic Annotation; CAC, coronary artery calcification; BMD, bone mineral density; FN, femoral neck; LS, lumbar spine; CHR, Chromosome; SNP, single nucleotide polymorphism; nParam, the number of relevant parameters used in the model.

[truncated: 4 more sheets: S10, S11, S12, S13]
